# Supplementary material for: Targeting WTAP/ROR1/WNT5A‐Mediated Crosstalk Between Glioma Stem Cells and Macrophages to Normalize Tumor Vasculature and Enhance Chemotherapy
Source: Adv Sci (Weinh). 2026 Jan 21;13(21):e20661. doi: 10.1002/advs.202520661 (PMC13073320; doi:10.1002/advs.202520661)
Supplement: Supplementary file 2 — Supporting File 2: advs73773‐sup‐0002‐Data.zip. [file ADVS-13-e20661-s001.zip]

Archive with 3 entries (1 files):
- advs73773-sup-0002-Data/
- advs73773-sup-0002-Data/advs73773-sup-0002-Data/
- advs73773-sup-0002-Data/Data S1-S8.xlsx
