# Supplementary material for: Targeting WTAP/ROR1/WNT5A‐Mediated Crosstalk Between Glioma Stem Cells and Macrophages to Normalize Tumor Vasculature and Enhance Chemotherapy
Source: Adv Sci (Weinh). 2026 Jan 21;13(21):e20661. doi: 10.1002/advs.202520661 (PMC13073320; doi:10.1002/advs.202520661)
Supplement: Supplementary file 2 — Supporting File 2: advs73773‐sup‐0002‐Data.zip. [file ADVS-13-e20661-s001.zip › advs73773-sup-0002-Data/Data S1-S8.xlsx]

## Sheet: Data S1 GDEC-1 vs GSC-1
gene_name	log2FoldChange	pvalue	padj
XIST	8.8917	1.54266363239532e-277	4.58865297455987e-274
CD36	6.61718115295153	9.37646095728394e-46	1.05464797981197e-43
HSPA1A	6.39537960820556	0	0
CHRM3	6.13888572007238	7.87045062075123e-32	4.24683090638087e-30
TOX2	5.65882692344733	3.69426449030269e-48	4.48513866383891e-46
RAP1GAP2	5.62747018095976	4.28221299099168e-64	9.01765843660514e-62
HMCN1	5.60100589930966	6.84843835167904e-107	4.52681775045985e-104
KCNJ12	5.5997	1.19627641206857e-09	9.51741675078022e-09
C2CD4A	5.56137	1.25048606345547e-14	1.79040712190051e-13
RN7SL2	5.44373	3.15521234659402e-13	3.81705302488822e-12
EPHB6	5.42061083128605	6.27904120416306e-52	8.84118724818132e-50
PAMR1	5.38754982059393	1.00744316973961e-114	7.05091696091875e-112
COL15A1	5.32836518161484	2.96435540713599e-82	9.53240557678487e-80
HSPA1B	5.31758194720112	6.45049940363587e-304	3.06992167617838e-300
FAT3	5.28627404485964	1.15244533579933e-76	3.26471300127154e-74
AR	5.23329003493536	8.4255580264263e-15	1.23002809077816e-13
PRLR	5.20351028613822	1.10578567802807e-24	3.65462166588276e-23
ROR2	5.11136135350884	4.33796202807965e-27	1.70340172310534e-25
TDRP	4.96248159011379	3.30900138944952e-20	8.00213384790049e-19
PRG4	4.94243610755371	2.08607862505552e-20	5.09131558582781e-19
KIF26A	4.91563824261678	8.02605154688395e-39	6.38755594012209e-37
B3GALT1	4.91483416886897	6.9956047675468e-07	3.79975829830047e-06
CYP4X1	4.84588	4.56579263592422e-31	2.32650110416387e-29
ANXA10	4.83834021793654	1.08161842911375e-32	6.04182914065509e-31
NAT16	4.83501844311669	2.17241526965389e-25	7.62460084906843e-24
SOD3	4.82816991229704	2.17355834646083e-17	4.05168101315256e-16
AP003469.4	4.80066224795209	4.59318464469104e-135	4.55414257521116e-132
COBL	4.70229576625155	1.18773487583149e-34	7.34112704033404e-33
NEGR1	4.63838894523033	1.13081126623985e-07	6.91341988926471e-07
AL391427.1	4.63039534179472	2.81954810013566e-28	1.20455954382097e-26
RTEL1P1	4.60648	1.92249199572943e-07	1.13828364096486e-06
CA8	4.60597880402086	8.341295566138e-08	5.18655524671596e-07
BGN	4.51435485144644	1.08109077047074e-252	2.85840399712464e-249
RPS6KA2	4.50117442829398	9.94646513416972e-25	3.30106114829432e-23
ADAM23	4.49461614520262	1.43979980824473e-11	1.44502219472761e-10
CHI3L1	4.44329309795893	2.31025183876412e-34	1.39884867061656e-32
KCNJ11	4.38746381373707	1.19457257930581e-14	1.71241259621452e-13
APCDD1L	4.37069987851485	8.94102846960402e-16	1.43660171142942e-14
DLL3	4.35319062325903	2.53778962662854e-13	3.11766866057061e-12
RGS8	4.34590365318308	9.38377135087141e-66	2.06755762097533e-63
AKR1C2	4.26015419667399	0	0
MUC5AC	4.22068792655615	5.36134174898236e-64	1.11910954612969e-61
NALT1	4.19427478773989	3.20620544975853e-15	4.85954553391427e-14
PTPRU	4.15472875875818	2.08255937683617e-122	1.59859944939334e-119
ZNF844	4.13238414118724	6.53430081242617e-05	0.000262696776706358
AC073349.2	4.12684840958272	4.44576636581958e-10	3.72374010704128e-09
AL590326.1	4.11178836856583	5.84469127333632e-06	2.77328561396433e-05
KIF21B	4.09537	9.22515890903813e-101	5.3541922292554e-98
AC068580.1	4.08834351436791	2.69484216782198e-11	2.61954510725049e-10
ASIC3	4.07709	3.88936026792872e-09	2.91499895860258e-08
OPRL1	4.07609026957538	1.09981742111248e-14	1.58421642571384e-13
DIO2	4.04279030242624	1.64554657470628e-33	9.52735432888339e-32
FAM78B	4.03161	9.25839935350523e-07	4.92980243938265e-06
OGFR-AS1	4.01974561388959	1.27252585335769e-09	1.00869504352097e-08
AK5	4.00833116746927	3.32219621077282e-20	8.02588639914212e-19
LUZP2	4.00688486483706	1.24620344683144e-10	1.12285714580844e-09
NRG1	4.00034606705955	1.44683022755366e-34	8.85986460690991e-33
AC117500.3	3.96438049371121	4.31822583263148e-13	5.1688381244114e-12
TENM1	3.94936012878518	1.99141609179878e-23	6.0598129565785e-22
MRPL23-AS1	3.94049168133844	6.22048050121293e-09	4.54056914131481e-08
BMP6	3.93314863442089	2.4507523362871e-11	2.39794829746249e-10
OSR1	3.90935654033698	4.1771865171353e-08	2.7032997106813e-07
BBC3	3.89794708363525	7.60656288788238e-54	1.14560614227879e-51
CACNA1D	3.89715284612492	1.84800933365734e-44	1.92873816244343e-42
NYAP1	3.89286724527257	1.35968027918174e-19	3.1021046906432e-18
CES1	3.89171	3.09362456239251e-17	5.66712009905252e-16
CDKN1C	3.88661757911161	6.61279954996893e-40	5.52133958214248e-38
KCNH7	3.87039476353295	1.91951182601386e-10	1.68424422609977e-09
AC139795.1	3.86878913309924	3.91297617149431e-08	2.54616300182878e-07
LINC02582	3.85764737603329	1.57711222072358e-46	1.82179429147273e-44
ODF3B	3.85251197306411	1.48736594841252e-06	7.72443476831606e-06
NXN	3.84004193092607	1.61559240158538e-25	5.73800549076502e-24
SCARA5	3.82799442991493	7.47748242522413e-14	9.73381683756201e-13
SLIT2	3.82635126495373	1.39373846060161e-11	1.40115760069607e-10
CYTIP	3.82289	1.39827562375471e-78	4.10782305467496e-76
METRNL	3.80354617113131	2.43313337614897e-19	5.39597780231509e-18
ERVMER61-1	3.78773286366415	8.43954770539579e-15	1.23131500427712e-13
PLCB1	3.76276057868792	8.44066574900088e-79	2.54245673624335e-76
MISP3	3.74356134759338	5.80511391737464e-24	1.83207547450725e-22
KLHDC7B	3.74015557271356	1.18009743903132e-05	5.34683904401927e-05
UNC5B	3.73261074813966	1.42364104727154e-114	9.67913210310672e-112
PDGFD	3.72994723077035	3.42163318188104e-21	8.91798282541524e-20
AC132938.5	3.72002092157339	8.37545416580439e-13	9.68427149317207e-12
ZNF22	3.71804925717296	5.02692116045084e-17	9.06903835739865e-16
FGG	3.69673992614492	3.68596324154466e-21	9.59640933214407e-20
RHBDL1	3.68493879884995	2.49365571178372e-22	7.06417039495302e-21
AC114730.3	3.68397869422299	1.08550959995953e-08	7.66947340874016e-08
MEOX2	3.67960428804702	1.31106470652831e-51	1.792994008997e-49
SLC13A4	3.65884401991498	7.21952253830019e-25	2.43336768160611e-23
PLA2G4B	3.65504885359649	2.69039364185273e-05	0.000115874401993715
VGF	3.62176466542864	4.69075776873473e-68	1.09432619475305e-65
PLXNA2	3.62034782944181	3.86536289984037e-09	2.89792613625084e-08
ALDH3A1	3.60299346289326	6.57339738939957e-66	1.4618744325061e-63
GAS2	3.59844622228734	4.5158711962182e-22	1.25390514568504e-20
ICAM5	3.59739285385993	3.32888382430893e-63	6.71306097315723e-61
PDGFA	3.59628183857034	3.58307334320065e-17	6.53855930021492e-16
ENG	3.59485552922656	1.17353848580668e-36	8.36093467313046e-35
AC100801.1	3.58714373079047	2.14868916323208e-10	1.86742904778198e-09
PUDP	3.58616955385766	7.51919675154066e-42	7.01673748626124e-40
UNC5CL	3.58507841516513	4.02639864472303e-09	3.01106794939753e-08
IGFBP3	3.57975806115229	2.40468903065854e-206	5.20199819759552e-203
GDF15	3.56674980618528	2.12463336399035e-165	2.80876530719524e-162
PURPL	3.56529681683359	4.83178761704738e-14	6.46666018758489e-13
GAS6	3.55965637134636	1.43680254145714e-19	3.26865710100517e-18
ABI3BP	3.55695525815249	4.2908778442162e-94	2.17246232299933e-91
PPFIBP2	3.55146950413919	4.72870840172119e-10	3.95099526430328e-09
FSTL5	3.55128100635456	1.72907956033789e-09	1.35345977690133e-08
NOTUM	3.54807214646619	1.47618652804702e-29	6.8208416740596e-28
CDC42EP5	3.54347675812802	1.22406933318969e-06	6.4229225694778e-06
HES7	3.54042552751902	7.1073490372274e-11	6.60134573340606e-10
AC023043.1	3.53746521593146	0.000276192051657292	0.000991591137784691
KCNK12	3.53372760639399	1.96555924338645e-08	1.33941717513242e-07
KRT86	3.52607765476113	3.20449384459818e-07	1.83347284265589e-06
AKNA	3.51525303301562	2.62087983036623e-122	1.94895176385609e-119
OLFM2	3.50681166105365	3.23377256885216e-19	7.08571381661197e-18
GDF6	3.49759481042807	1.25830733984513e-21	3.3948618434189e-20
SLCO4A1-AS1	3.49381941425452	1.35780043547156e-15	2.15977400818725e-14
LTBP1	3.49075299142277	1.66440338987969e-99	9.43003406323266e-97
HSD17B1P1	3.47571435527311	1.41272890953988e-32	7.85450867556333e-31
AC003984.1	3.47414278634848	6.63539540213102e-07	3.61565992647378e-06
RIMS4	3.47369	2.39627479393316e-56	3.98753531443591e-54
TBX6	3.47247	6.92153294739462e-15	1.01921285901115e-13
AKR1C1	3.46547824262788	6.36862624303233e-297	2.16496900113139e-293
DDIT4	3.46454982862999	9.71562523127391e-68	2.24459240779994e-65
TGM2	3.46427499222858	3.35351564124311e-102	1.99500645497553e-99
LINC00632	3.45879412974654	1.64523473533059e-41	1.51158323405123e-39
HSD3BP5	3.45809658275086	2.30436441948323e-07	1.35027470391586e-06
SLC30A3	3.44536401456421	6.33179255481273e-26	2.30737114294523e-24
HES4	3.43458954902076	1.41534676625276e-29	6.55244973730559e-28
MYCL	3.43029538620656	4.29319494330135e-06	2.07264895254207e-05
ADAMTS7	3.42111452120393	7.93716624619593e-39	6.33801369108987e-37
C1QL1	3.41836176773214	1.30068973429978e-33	7.56753372063508e-32
DGCR5	3.41485800130304	2.7447324410547e-08	1.82746651279624e-07
RORB-AS1	3.40547081729123	5.35847688008541e-09	3.95013370007783e-08
TMEFF1	3.40453933459739	1.29761039965018e-07	7.85898118352653e-07
BRSK2	3.39417068898381	2.89608341640722e-23	8.72344316162358e-22
NXPH4	3.38307235656741	1.19197677416601e-72	3.22321355886982e-70
RAB37	3.37361106720422	2.43223606669834e-12	2.66348317731955e-11
LSP1	3.36762049851345	4.1786701765634e-15	6.27505939122245e-14
FP565260.3	3.36724567780704	2.86298825743929e-08	1.89876445301074e-07
COL12A1	3.36582958516233	6.13700315527496e-161	7.68611195173278e-158
COL11A1	3.35306	8.17449700918343e-20	1.89775932517589e-18
SLCO5A1	3.34618644260389	4.28259991537534e-05	0.000177634212282154
SPHK1	3.34149029176538	2.04514519284011e-40	1.75690523497557e-38
AC068580.3	3.32955300175321	1.38537741007749e-15	2.20216705746186e-14
SH2D5	3.32618157773173	1.83176874856925e-51	2.49078680805451e-49
LAMP3	3.32252841388928	1.06727826990158e-16	1.87155148935727e-15
AGMO	3.31430603363837	1.0124263576641e-30	5.05067035785639e-29
CALB2	3.31247866976925	2.17139758962092e-35	1.41176440007157e-33
SPON2	3.29546513254182	6.73790451671671e-27	2.59862521685236e-25
TMPRSS6	3.28978869974877	6.35630433236932e-06	2.99929839169265e-05
ROR1	3.28853237742616	2.61860322006539e-09	2.00877763458014e-08
RGMB-AS1	3.28483695664117	4.51595394593482e-24	1.43857617265683e-22
LINC00622	3.27873211718602	9.23438458429734e-05	0.000361901993753112
CASKIN1	3.27850449912365	7.78495375550006e-46	8.82146474123235e-44
TMC6	3.27404499363017	4.47175801172499e-49	5.54218508578166e-47
AL033397.2	3.26009365734148	4.55712647349386e-16	7.5727221762053e-15
TMEM26	3.25412067151059	3.10332005443518e-08	2.04731366829331e-07
YBX2	3.25218764545137	1.61667133603758e-16	2.79784080817092e-15
ZDHHC11B	3.25021228115628	4.06918366974915e-08	2.63842764592237e-07
FHOD3	3.24872263968163	8.80975903872186e-12	9.09882925717992e-11
CDH10	3.24591	1.0534330178961e-05	4.81049550831999e-05
CARD14	3.24124433377358	3.20671950970246e-09	2.43171119990057e-08
PLEKHF1	3.23938636590194	2.6355454817403e-41	2.38461750127347e-39
MVB12B	3.23853808361656	3.93718779567015e-15	5.92970384720043e-14
MNX1	3.23845617347217	9.74261174292697e-07	5.17258342335319e-06
GPR37	3.23742175489655	0.000163207300269867	0.000609778759180682
CCKAR	3.22818380164351	7.3028111214444e-41	6.48424229275713e-39
SLC47A2	3.21959502736469	2.94138478650499e-25	1.01882376098505e-23
UNC5A	3.21954899780831	4.75063468921217e-30	2.27915530371961e-28
ITGB4	3.21572175947518	2.8794464570185e-34	1.73466602256234e-32
AC010615.2	3.21452	0.00544456524422953	0.0149330191968287
PRR36	3.21451832383339	6.96899045717862e-17	1.24781111300995e-15
HNF4G	3.20994506528922	1.51044231244841e-07	9.0535227372852e-07
SLCO4A1	3.20884304076856	6.43041849036918e-98	3.5585636836471e-95
ADSSL1	3.20607409387196	4.99974079794183e-29	2.26616822910141e-27
KLHL4	3.20567266229902	9.39592249622367e-46	1.05464797981197e-43
FGL1	3.20535947933015	2.98349058834352e-10	2.55378208777779e-09
CCND2	3.19738911659123	3.40014319757837e-06	1.66927599607128e-05
ASNS	3.19529	1.38171012498252e-57	2.38254885029595e-55
ZNRF2	3.19263073090885	2.35279047521075e-25	8.23338266884045e-24
AC136475.3	3.18929530340624	6.61832364441829e-05	0.000265805281759625
CILP2	3.18706804348936	1.58565135269941e-15	2.50213259872912e-14
MSC-AS1	3.18122314830693	1.99290363365016e-08	1.3553339487379e-07
YPEL1	3.17849326076429	1.8313011584806e-10	1.61100341468408e-09
AL445309.1	3.17837767050337	4.32359526466128e-18	8.61677327620433e-17
PPM1J	3.17630692523517	3.99118062563423e-19	8.65762389859545e-18
FAM167B	3.17308616385883	1.97509493308738e-07	1.1679761189798e-06
KC6	3.17002711771459	0.00914142749386527	0.0237270700992589
AC092718.6	3.16112401804739	0.00744735652177477	0.0197593455995363
CCBE1	3.15415031356832	4.38801181101614e-07	2.45340998719314e-06
INHBE	3.15162866879678	8.54633701214099e-81	2.6072901992424e-78
SMPD3	3.14536214744865	1.27103137480793e-25	4.55503954742913e-24
MAPT	3.14299214096737	4.06409715670575e-86	1.55982670872532e-83
LRP1	3.14213320896071	4.34922759144556e-132	3.83311925059402e-129
JPH4	3.14183407825185	6.48094165731623e-16	1.0606636016334e-14
CECR2	3.14067422465338	5.07811600574737e-11	4.79138970946727e-10
ABTB1	3.13204127476246	1.54898458965493e-45	1.71440173467111e-43
TNXB	3.13029695422762	9.03661998754193e-36	6.02340081858677e-34
LINC00663	3.12848116473862	2.08132952877405e-10	1.81352315879558e-09
TJP3	3.12744742522725	0.000299591293349907	0.0010693076970983
LTBP4	3.11508913100301	3.63607904699714e-87	1.4665107966499e-84
HOXB9	3.10765579013909	6.97952266850864e-19	1.48422449883674e-17
AC005041.3	3.10612019026056	0.000197670764417099	0.000726227190067822
LRRC75B	3.10516261128127	8.86207582665996e-19	1.87284153082771e-17
AC117500.5	3.09408606268199	7.78336573343157e-11	7.19273673758204e-10
KLF15	3.09146	8.80112558488374e-20	2.0352923655772e-18
BNIPL	3.09140530065518	1.00569766174577e-05	4.60923295404736e-05
MAP2	3.09013220405025	1.69281573132297e-17	3.20208610036259e-16
OSGIN1	3.08999027191239	5.16429834232195e-94	2.50795190518149e-91
SEPT5	3.08370868111006	3.47097536475858e-07	1.97691071756331e-06
VASN	3.08235059375408	1.48048971736664e-55	2.39658049758208e-53
GAS7	3.07579672881513	2.93016294125762e-25	1.0164162879033e-23
CHAD	3.07393612957224	5.74260212928127e-08	3.64791671832294e-07
CAPN12	3.0733	0.000131702131602451	0.000500396602843992
TMPRSS15	3.06511676377485	0.000138724039391273	0.000524730128970708
GSDMB	3.06493	3.97801239401273e-60	7.33804518821139e-58
L1CAM	3.05902355139525	3.43987249025392e-90	1.4882764686924e-87
ABAT	3.04837636605929	1.675420581797e-11	1.67232836260241e-10
CACNG7	3.03939058043519	1.76737189134541e-14	2.47681870002682e-13
BEST1	3.03936197637777	1.86932190138744e-08	1.2785968371778e-07
SLC9A3	3.03891321665182	6.88012906764361e-14	9.03031170952274e-13
IZUMO4	3.03293416286344	4.95589040631043e-06	2.37523400017247e-05
IL21R	3.02935437403499	2.12951145453019e-49	2.6670449774737e-47
RIMS3	3.02600061557463	1.35767587097237e-84	4.89503864025131e-82
AL109807.1	3.02305927094517	1.4580232745775e-09	1.14808477305911e-08
GNAO1	3.02100024333027	0.000405131156996029	0.00141149355957211
RORC	3.01492057764545	2.64935412508503e-05	0.000114230894655777
AC005550.2	3.01043240109201	0.000430807402357193	0.00149242873001773
NUPR1	3.00925484163468	1.71540980878589e-43	1.74443982093457e-41
SOX18	3.00068487042315	2.19641979596135e-15	3.41384751565619e-14
AL031600.1	2.99868442398823	1.61313832991794e-06	8.31774307696428e-06
CPNE7	2.98444488942113	2.98266524314928e-28	1.26968697899786e-26
KCNE5	2.98392287673357	0.000532462890361321	0.00181447614764972
PPP1R32	2.98338182951242	5.70147005764617e-12	6.0031938713163e-11
CD81-AS1	2.98116169729843	0.00166921668243034	0.0051312078769038
GALNT12	2.97902343744086	3.21167160068401e-36	2.24120051055357e-34
SLC17A7	2.97875005331656	4.05300317326779e-10	3.41399162871081e-09
SLC29A4	2.97772	2.4187191119782e-30	1.18917024769904e-28
TMEM74B	2.97383306202838	4.82009763704444e-05	0.000198030116317523
AL022238.4	2.97245209662574	0.000141835138875208	0.000535646558431113
NGFR	2.96900391084878	1.31843686675777e-08	9.22208221086649e-08
ADA	2.96723458808744	9.73320736603708e-52	1.36242001460128e-49
SBK1	2.96620128690264	3.45066605754152e-14	4.70017455668335e-13
ICOSLG	2.96110127475107	2.22215585597156e-19	4.95580325667284e-18
NDRG1	2.95817973525662	2.57415567866742e-143	2.66324384911174e-140
INSR	2.95486936137561	3.54385509208503e-19	7.73665832763811e-18
LINC00862	2.94877294925249	0.000659712691997318	0.00220453914039716
AKR1C3	2.94103366527306	1.20991841145218e-166	1.693601089348e-163
FBXL16	2.93706190835468	1.26259199727922e-07	7.66249404928752e-07
RASL10A	2.92991056257983	0.000167569772468306	0.000624802617620781
SLC8A2	2.92105326807222	9.87297346105887e-05	0.00038489068885871
AC024560.2	2.91976079780216	5.5768836057944e-07	3.07335623630115e-06
COX6B2	2.91210595541521	4.29173213486244e-07	2.40522981349945e-06
KIF1A	2.91054232962586	8.50606509612166e-09	6.09302603935313e-08
NATD1	2.90924843144238	1.5127982128142e-18	3.13030837148928e-17
SEMA3F	2.90320472434824	5.69373436656212e-20	1.34412800582056e-18
ERBB4	2.89352	8.2330956074884e-32	4.41249421341878e-30
FMNL1	2.8932	3.52749733633705e-70	8.65364191912129e-68
FOXO6	2.88962697942626	1.44141417672215e-15	2.28513602593473e-14
TMEM158	2.88864959936589	1.82132798022291e-82	5.93703022155951e-80
CREG2	2.88687432067687	7.49787401056896e-12	7.79464438425072e-11
CEBPB	2.88629608727632	3.2841021144578e-102	1.99500645497553e-99
AC069222.1	2.87717951896916	6.22680827125049e-07	3.40784566749486e-06
AC012615.4	2.87432	6.83854161227107e-08	4.3095851749365e-07
KLRG2	2.86841	5.76664100579889e-06	2.74007566641355e-05
AC099520.1	2.86700077704826	0.021227500245488	0.049639307767456
KCNQ2	2.85892154087981	0.00854846634674395	0.0223243311223792
AL451123.1	2.85714248995114	4.18760392022298e-09	3.12769061160157e-08
AC104389.4	2.85299	0.0195127005791196	0.0461142340829011
AC110285.6	2.84939884842489	0.000647109205313451	0.00216515897773325
MIAT	2.84939201108383	5.90175651367181e-20	1.3904772079142e-18
FZD9	2.83477778620149	0.000642605806210406	0.00215160373780538
AC090409.1	2.82969261401104	0.0006149654011538	0.0020663254286721
STAP2	2.82930230497463	9.88609996278314e-08	6.08981710366005e-07
WHRN	2.82860382532569	1.04276889222263e-70	2.61197142729787e-68
LUCAT1	2.82618	4.90417794696767e-94	2.43124621720922e-91
LARP6	2.82599795081008	4.3975514871499e-145	4.7565515994645e-142
CLDN1	2.82484951306789	8.42513888672134e-55	1.3455342613988e-52
MOCOS	2.82436	1.11886512815812e-13	1.42605862826195e-12
JPH1	2.82043	2.40182710563768e-37	1.78049463569327e-35
KLF9	2.81861355821817	4.57553989817667e-12	4.87593136663735e-11
TMC5	2.81259661153689	8.96028668459241e-06	4.13215081291785e-05
PCDH1	2.81156968500765	3.06866693581027e-08	2.02726258757749e-07
KIF17	2.80736635563299	1.47470551703667e-10	1.31529582021756e-09
RNF208	2.80605305782436	6.60107458302437e-17	1.18371643389335e-15
MMP1	2.80450038707976	8.16035047582145e-23	2.3884833938825e-21
IGFBP4	2.80408385377131	1.70218762286951e-84	6.04556069758253e-82
AL117329.1	2.80297857797058	0.00895596682171469	0.0232888412730328
MMP15	2.79923810434425	1.25731393785e-50	1.68084508230779e-48
SPACA6P-AS	2.79873044725483	0.000163985649340113	0.000612590661176975
LAMA5	2.79786046781763	3.17031053477422e-63	6.50350943840409e-61
COL18A1	2.79568001211373	1.07490830767378e-31	5.72226355467678e-30
LINC02043	2.79011896337957	1.81465201108192e-07	1.07791960198965e-06
C6orf118	2.78486805601988	4.36295308143815e-06	2.1054721461347e-05
CNTN4	2.78371106846588	0.000154277074114239	0.000579232763588265
PROB1	2.78281	1.20616968893177e-21	3.2615924906614e-20
AL645608.8	2.77645	3.09472098974617e-08	2.04220689606212e-07
SRXN1	2.77475534767115	3.03034877694391e-06	1.49854903358598e-05
C9orf163	2.77458959786359	0.000112532349867501	0.000433444447628204
ELOVL2	2.77456555049815	7.35066855228773e-12	7.64829509708084e-11
IL2RB	2.77057641859613	0.0041278865300966	0.0116258951201537
TBX2	2.76648966875192	2.17489661118939e-11	2.13682245086139e-10
ZNF878	2.76433963257186	0.00489858057229513	0.0135779409782568
NXPH3	2.76131275326303	3.09505608264866e-05	0.000131729484068517
SATB1	2.75810246841582	4.28809097527355e-09	3.19672346013814e-08
NOTCH3	2.75648284692782	8.94356324140665e-61	1.68905580073423e-58
AL357079.1	2.75435007371649	7.39880417439976e-05	0.000295207820479572
GOLGA8UP	2.75215942480135	0.00212551382763801	0.00639185227378668
SIGLEC15	2.75182041446008	0.00284995043311467	0.00831503439264305
GNAZ	2.75110081497383	1.39141184582303e-34	8.55556493106067e-33
CABYR	2.74916555512732	1.46642758898497e-12	1.64910732076968e-11
CPXM1	2.74583337210479	0.0108790569542042	0.0277201027178759
MIR6835	2.74527	0.0126319566243928	0.0315050874996386
ZNF467	2.74276681810923	1.84664718045759e-06	9.42372213299782e-06
TXNIP	2.73816771453739	6.8695373747591e-125	5.44891704565892e-122
BX005040.4	2.73756371107182	0.00562471773140608	0.0153787828664848
FOXD2-AS1	2.73557088912919	7.36908539533793e-36	4.98166920646197e-34
AC131009.4	2.73519541418814	1.52878991111592e-07	9.16118980733176e-07
BST2	2.72838505649145	3.27333504083021e-38	2.52078578095779e-36
CAMSAP3	2.72360995268157	0.000150147332834092	0.000564886313378665
COL21A1	2.72324271417991	7.20110034764742e-08	4.52249627533961e-07
AL662884.3	2.71756944410884	0.000441060323473647	0.00152550457229345
CARMIL3	2.71626675837297	6.00907194386036e-14	7.95282958710241e-13
PRKN	2.71496882035222	0.000242473995843924	0.000879023644896711
AC007823.1	2.71392	1.92096187726132e-06	9.77779868049419e-06
LGI3	2.71361584695318	2.49688360570196e-07	1.45484432618227e-06
LBH	2.71303597102261	1.7593873053139e-14	2.46853657530952e-13
AC011912.1	2.71132573317266	3.04540846492516e-09	2.31602875779352e-08
PLPPR3	2.71132269067571	4.59792949924294e-13	5.48707775145361e-12
RGS16	2.70579899035011	2.72275842346026e-57	4.6279113889043e-55
RAET1E-AS1	2.70457414750496	6.79731170014977e-12	7.10047538264987e-11
SYNGR3	2.70342295580097	3.86350586680942e-11	3.69072603800068e-10
AC125232.2	2.69573375405278	1.86539309893245e-08	1.27664349100364e-07
CKLF-CMTM1	2.69340970264263	7.44646671828904e-06	3.47511516039235e-05
PIM3	2.68767568122066	6.26362185817386e-14	8.26673021281782e-13
ZNF469	2.68502530647537	0.00229209796077389	0.00684264999053764
AC005329.1	2.68086543040525	0.000110407868133596	0.000426020047041845
ARVCF	2.67653961206958	5.49380276431708e-35	3.45847964496532e-33
DOC2GP	2.67172972351167	2.44759487548798e-05	0.000106127856518061
NLRP1	2.66680425274227	7.18110521092532e-12	7.47840610937326e-11
CA7	2.66551759215081	4.05668646985357e-07	2.28480263281977e-06
AL589182.2	2.66494583747896	1.00870085914101e-11	1.03506018301507e-10
APOE	2.66363	7.49147151540634e-20	1.74259096950742e-18
PAPSS2	2.66311	2.16002863298257e-11	2.12309134037395e-10
SARDH	2.66217631385879	1.72581869936457e-10	1.52384347940925e-09
DRD4	2.66209104889675	1.40034553873398e-14	1.98941029490829e-13
CES4A	2.65918250224263	0.000401830973953727	0.00140163732867237
SMIM10L2A	2.65644754247329	5.52223894801391e-07	3.04677018332806e-06
DICER1-AS1	2.65603137043499	4.38215869873316e-19	9.47119422298403e-18
CTU1	2.65446104219456	3.79921321643092e-27	1.49927160361841e-25
PRRT4	2.65433269551273	2.153889450399e-08	1.45690600800724e-07
AC016738.1	2.65310399833001	0.000275559401852872	0.000989618401221089
CFD	2.65109456860384	1.68566816329869e-11	1.68185155613651e-10
GDPD3	2.65064098694364	9.43327862743693e-11	8.61705559379997e-10
AC008443.4	2.64925179025823	0.000180928036909689	0.000669676963904442
MAST1	2.64424724780139	6.74093281055172e-44	6.91410504999521e-42
SCT	2.64237307764413	3.10060981380465e-07	1.7791683416758e-06
ZMYND15	2.63787808762908	0.00370085904321421	0.0105341676785078
AL118516.1	2.63657164766955	1.70074826875134e-29	7.82804754414058e-28
NT5M	2.63608	3.44025596593991e-27	1.37126182521786e-25
AC004771.3	2.63594552909349	0.00524507103139478	0.0144541644774835
NDUFA4L2	2.63549330082136	1.06160837816723e-17	2.04055193593437e-16
SLC9A3-AS1	2.63528153119787	3.3938767411937e-24	1.08841901527554e-22
AC004877.2	2.63504572308558	2.24165142570065e-05	9.7768213573997e-05
FOXP4-AS1	2.63345948905255	3.66437688504572e-08	2.39356333671556e-07
FALEC	2.63057944933352	0.0108327983923098	0.0276170206281771
STMN2	2.62985660811978	3.73682963968671e-24	1.19518277024173e-22
MESP1	2.62596111317401	1.60009580108374e-11	1.59982687741969e-10
KCNG1	2.62429069170248	3.58418275702918e-72	9.47657920958516e-70
HSD3B7	2.62394434418755	0.00808294096971006	0.0212414868376831
AC027682.6	2.62006637690859	0.000225705539929045	0.000821865191759993
SHANK3	2.61949226697735	6.46997301169922e-13	7.58794863412492e-12
FAM78A	2.61845	6.42843991747413e-08	4.06513835440378e-07
ARHGAP24	2.61822456758013	0.000104569973252951	0.000405400306863349
GFAP	2.61423272809225	0.000251002417282087	0.000907590567033055
C11orf42	2.61089840048896	0.00132078709382174	0.00413672963317281
FAM20A	2.60916331022568	2.92966462544643e-11	2.83506707715019e-10
RAB4B	2.60753	0.00233217801219958	0.00695002988870137
CAMK2N2	2.60633945682677	1.59817048014118e-15	2.52021635158645e-14
CEBPA-DT	2.60439081234834	2.7174813094381e-06	1.35339441689805e-05
FUT1	2.60174962918035	1.38998476077612e-20	3.43469131541315e-19
AL359715.1	2.59751376412335	0.00535829414635513	0.0147286551353433
AL162586.1	2.59555838556855	3.04886799060937e-13	3.6978013610877e-12
CLDND2	2.59415514222837	5.68557130165257e-06	2.70533602667716e-05
AC104452.1	2.59312770980043	0.002357580030854	0.00701876321959236
CDHR5	2.59252223930242	3.6686159154856e-17	6.68953136589236e-16
PHF21B	2.59189096072147	1.15303452249437e-08	8.12725399800827e-08
AC005972.3	2.58819	5.78840098278215e-05	0.000234772097811972
RF00019	2.58603520284299	0.00688636032157869	0.0184515066109995
FCHO1	2.58503244169146	8.63241951180705e-11	7.9219843695704e-10
NMRAL2P	2.58413600555845	1.29283825574501e-59	2.33063478285669e-57
MEX3B	2.58207	2.09636851014922e-22	5.95999821595112e-21
FRAS1	2.57349157589344	2.42236341675293e-09	1.8624413526673e-08
AL590094.1	2.56928050650629	9.52192695170357e-11	8.69469584584567e-10
JAG2	2.56786446447413	8.14147157152521e-18	1.57892793411584e-16
COL13A1	2.56035246297411	3.68475254721433e-07	2.08767551460744e-06
AC129492.1	2.55809838134904	5.44843766668271e-05	0.000221967167807536
PSD	2.55656611515652	1.37144782651702e-05	6.16452067997714e-05
VWA5B2	2.55264527954108	2.52589307999889e-11	2.465387683825e-10
MYH7B	2.54939151950601	5.42347988439982e-10	4.48894355927576e-09
AC008875.1	2.54779988612038	0.00623839949085281	0.0168807089247593
AC133552.2	2.54030206031251	0.000292160400050582	0.00104505865012824
C4B	2.54026689550024	4.1962618594107e-05	0.000174326548894094
AL390957.1	2.54018877686436	0.00131376974519487	0.00411673226977312
AC079949.1	2.53725767566413	3.47748323804156e-05	0.000146824327772244
ITGA2B	2.53705818482628	6.75327047629771e-12	7.05756803926133e-11
PRKCG	2.53111968426762	4.58983864209735e-09	3.41311876022965e-08
CEBPD	2.53093129969404	3.36102853860705e-26	1.24191048299213e-24
UCN	2.52572383258821	6.78066420453391e-06	3.18375464504911e-05
AC131212.2	2.52528858957509	3.62423588190691e-05	0.000152479344140482
AC156455.1	2.52511033547425	0.000398411493092186	0.00139072904351205
MSNP1	2.52179803852196	0.00382016148685889	0.0108374538318186
ATAD3C	2.51904245900007	0.00496449375521477	0.0137430308747197
AP005329.2	2.51831	0.00138531070162587	0.00432496109366167
AC018413.1	2.51664590762222	1.23265464483032e-09	9.79483075316476e-09
RCN3	2.51607961394834	6.25114647679988e-11	5.83571132059356e-10
SMTNL1	2.51553659626845	6.30453836387698e-06	2.97664275608763e-05
PARD6G-AS1	2.51400521363134	2.63618144250529e-33	1.51890008730886e-31
AC087741.1	2.51191546791173	8.50870520855986e-24	2.64670783193321e-22
RTN4RL2	2.51092891445814	8.36380145607826e-08	5.19919068570633e-07
NPW	2.50764091042112	3.47268315487353e-28	1.47301191360732e-26
BANP	2.50608523617167	1.19868901651553e-54	1.87657919980287e-52
ADORA2A	2.50355443394184	0.000347526552074893	0.00122623692662725
DEPP1	2.50136737547492	4.95205507728475e-07	2.75067933284472e-06
RAC3	2.49951269105288	1.46846960643846e-35	9.67969605396386e-34
PRRT2	2.49639414031077	5.25368783947511e-24	1.6646705170193e-22
ACHE	2.49442716296439	5.99270188259423e-06	2.83898733820849e-05
LINC02381	2.48895665532365	2.90393985795533e-11	2.81131622700997e-10
LPAR2	2.48871497756324	4.27020557875421e-08	2.76049475555651e-07
SSC5D	2.48409710680927	5.8229781965606e-06	2.76353388841955e-05
CRELD1	2.48283	3.42663968141683e-61	6.62929413487763e-59
TPPP	2.48186971051773	8.82473682792729e-19	1.86660833384318e-17
ATP1B2	2.48164361211795	0.000681041989204954	0.00226912281925526
ADM2	2.48125557124342	3.41789004916929e-06	1.67695075484603e-05
SH3PXD2A	2.47998224660904	9.01179530727927e-39	7.14815603773391e-37
LINC01415	2.47456157824149	2.11691921296258e-07	1.24688637603113e-06
TMEM52	2.47118938118775	0.000360565872385688	0.00126829645222318
DCST2	2.47105211620028	1.6928123494916e-10	1.49747816611532e-09
FOXS1	2.47102978716387	0.0100177757584853	0.0257488649761197
CLDN18	2.47075174367738	5.73256597212052e-07	3.15403791612902e-06
AC018557.2	2.47041231532739	0.000852406300531921	0.00278230839018317
MIR4787	2.46875686455562	0.000120024888166687	0.000460366253838568
PCSK4	2.45890040390254	2.31726002952388e-14	3.20776728694301e-13
AP001029.1	2.45791	1.08150683657358e-05	4.92734763222379e-05
YPEL4	2.45411398307856	8.75607467271296e-09	6.26645271915421e-08
MIR210HG	2.45160898701324	7.49758965502781e-11	6.94212620354248e-10
CYP2S1	2.45091674988571	9.90072854111161e-09	7.03486821034016e-08
CALCRL	2.45038183600011	5.41140843507051e-52	7.71077096532562e-50
SIX2	2.45013684351779	0.0004055023744304	0.00141237331702954
FGF18	2.45003264293787	1.58615720499196e-06	8.19813137488895e-06
GPC2	2.44997166253408	3.10472065646226e-22	8.76393033703154e-21
ADGRL4	2.44480392579571	0.000403216984373136	0.00140585367914185
CLDN4	2.44447027485198	3.81859521462478e-84	1.33628370187075e-81
RF00019	2.44337229884829	0.00298735236582507	0.00867020818358012
CKB	2.43970309183397	7.58195717661759e-49	9.30001303993774e-47
CCDC69	2.43947	4.65188789876821e-47	5.48001606134101e-45
TRO	2.43896784632953	2.31885205271176e-07	1.35742689904869e-06
AC009093.4	2.43884945137534	5.49354220193742e-05	0.000223728102408528
MKNK2	2.43302511952879	2.63787794481167e-42	2.52092142870436e-40
TSNARE1	2.43290578245441	4.49942367561591e-15	6.71274519027938e-14
PRX	2.43203166508982	1.28214908169754e-19	2.93083761268728e-18
P2RY1	2.43144491731192	8.02301248470965e-07	4.31252778599844e-06
HBQ1	2.43030947013524	9.67476423486417e-13	1.10896285998472e-11
PKD1	2.42904073850933	1.00573440265089e-38	7.91586295499775e-37
MALRD1	2.42847765194901	0.00416313269551988	0.0117126868790011
FAM131B	2.42627593194755	0.000500978374321595	0.00171504551796241
FAM229A	2.42068	1.2274519130457e-10	1.10638051980438e-09
AC139100.2	2.4206	9.68796469410476e-12	9.97554339510674e-11
AC005225.4	2.42059090373578	0.0171887274418832	0.0413530440003086
DLK2	2.41650590186208	2.7051039424325e-13	3.30784447143493e-12
SPEG	2.41113136324985	5.93224975180415e-24	1.86971940521764e-22
HAPLN2	2.41101887575585	0.00015992329522026	0.000597978430713592
ADAP1	2.40839150108731	2.41021532779707e-09	1.85391414853403e-08
SYTL5	2.40775653543919	0.000127002811430414	0.000484165155526774
MIR4479	2.40763	0.0113160766103823	0.0286678759736673
DLL4	2.40648829089376	2.01527995352488e-07	1.1905561512929e-06
CETP	2.40598	0.000374463938749507	0.00131368773204825
NRARP	2.40390981367779	4.48453889248251e-21	1.15993573353819e-19
PLCXD1	2.39916	5.19151960676837e-85	1.93027188379157e-82
ZDHHC22	2.39862501856735	2.61710877671517e-15	4.02824841207724e-14
LINC01786	2.39727988334442	0.00370914434461437	0.0105539637479904
EVA1B	2.39398753455024	3.05678836046948e-05	0.000130298619220429
KBTBD11	2.39229731340805	4.91376898661693e-35	3.11329524879337e-33
LINC00629	2.38321123618648	0.0158745156429644	0.0385577191221782
EFNA3	2.38283191605538	1.16480915363489e-09	9.27947727482284e-09
PHOSPHO1	2.38126103922077	1.28837264866438e-05	5.8108634472361e-05
NOVA2	2.38114833969131	4.82747484573544e-11	4.56394880528885e-10
CFL1P5	2.37749496500868	0.00844749634903816	0.0220789056748062
MICALL2	2.37322	4.36531389722823e-31	2.22912037550307e-29
PKD1P6	2.37247692668272	3.66487083691649e-55	5.89251800238276e-53
AC069281.2	2.37194977241732	1.46486589132988e-07	8.79715891411293e-07
OLFM1	2.37123974687837	5.0949036262717e-05	0.000208534266692
AC025048.4	2.36769508411987	0.00637721131113619	0.0172132622912655
KIF27	2.36663	1.18438984915469e-12	1.34657146920616e-11
KCNC4	2.36617103634437	5.41132661409643e-21	1.38460137751654e-19
RAB26	2.36565104289506	7.2189638160027e-21	1.8294117954128e-19
RF00072	2.36548132713201	0.00543602037288706	0.0149164599623178
CCR7	2.36216316161498	0.0166119549809207	0.0401195656882158
AL589743.5	2.35981814275831	1.58190939099041e-10	1.40459387567193e-09
OSCAR	2.35922464051887	6.73089470161036e-05	0.000269870885121348
CERS1	2.35706006538897	1.10814525835148e-12	1.26472060276891e-11
C1QTNF3	2.35640791686507	0.000750401286779853	0.00248248978454239
ADGRG6	2.34925078680129	1.12239134535786e-20	2.80256290179807e-19
JPH3	2.34889	7.40685791019354e-11	6.8634575868756e-10
DGKI	2.34731161022654	0.00228833163649895	0.00683397836623105
LRFN5	2.34381118941692	2.99989242530211e-23	9.01331315056679e-22
PPM1M	2.343	9.36261844008001e-39	7.40175642525395e-37
CACNA2D2	2.33662059562132	1.25118505098318e-06	6.55652928280019e-06
PECAM1	2.33630882042631	3.50231331942589e-30	1.69737368124355e-28
PSD2	2.33569	1.40648463922554e-07	8.47309075316732e-07
AC090337.2	2.33525212805387	8.17789359382948e-05	0.000323741733420007
NFATC1	2.33473	0.00017392682876386	0.00064617686452222
PRSS53	2.33408	2.26645912776534e-21	5.97923075435743e-20
AC018755.3	2.33405158471993	2.03812117826804e-06	1.03520024670366e-05
TMEM191A	2.33129794457012	1.69248288254608e-06	8.69292524780197e-06
MICE	2.33011098036168	1.21822028664972e-07	7.41590430829284e-07
CTIF	2.32852048001689	8.70247125922908e-60	1.58079393957722e-57
ATP8A1	2.32737783579931	2.79992335328441e-09	2.13959460869479e-08
AC114485.1	2.32493624019185	0.00853735343777335	0.0222977568220014
TRAPPC5	2.32478906763463	3.73818862185935e-05	0.000156829930264043
ANGPTL5	2.32345	0.000573452230602107	0.00193805841207325
RPS4XP16	2.32087454285831	0.00114677677239632	0.00363558487555861
GRIK5	2.31548628235554	0.00438897207713053	0.0122885021234731
DIRAS1	2.31452111199398	2.35939661448715e-19	5.25147323088371e-18
C3	2.31252515610446	6.33590869157644e-15	9.34713473185078e-14
GPR153	2.31157210703632	7.782916572836e-14	1.01092949108737e-12
Z93930.2	2.30969569962625	0.000174772058001607	0.000648810591607838
PCBP3	2.30790968296109	0.000259367613859083	0.000935421603423876
C7orf57	2.30595460411686	4.37122790742858e-06	2.10903769840167e-05
TMEM238	2.30498984138522	6.63963540123182e-05	0.000266571223228805
AKAP17A	2.30493363645091	1.22266947260799e-51	1.69154899826626e-49
MHENCR	2.30290936479241	2.43485857682204e-24	7.88297886993975e-23
ZSWIM4	2.30081447036756	4.11881034067107e-20	9.87021257468367e-19
FAM43B	2.29826	6.34626153132613e-14	8.36188479509615e-13
LMOD1	2.29778029135691	3.44431653435538e-08	2.25912227815657e-07
TSLP	2.29676707348681	3.73180095366457e-07	2.1128226384345e-06
BCL6	2.29613404374323	5.44607924867876e-45	5.86402270595293e-43
AC012181.2	2.29553536514728	1.82600301017609e-11	1.81350449207639e-10
AC025165.1	2.29507232197498	0.00651377763828455	0.017532162954487
AC084018.2	2.29429012472165	0.0164831378091333	0.0398570010472651
FIBCD1	2.29366878060903	0.000595766407185618	0.00200634834777653
SRRM3	2.29256661618989	1.54098914806938e-06	7.98201518664757e-06
AC015912.3	2.29081131484605	3.71516498361737e-05	0.000155918987566418
AC006252.1	2.29041741554971	3.11135340019299e-09	2.36315880979867e-08
ALK	2.28743537121132	0.0113418081246227	0.0287238895416689
YPEL3	2.28673839028849	1.03001737976375e-08	7.29907491627703e-08
ST6GAL1	2.28637227262397	1.34835951679933e-78	4.01069538271959e-76
FAM129A	2.28158	3.78477705709274e-20	9.11564320349989e-19
HID1	2.28023928937777	1.05588260840323e-28	4.64432209788599e-27
FZD8	2.27931932861939	8.93346988022114e-28	3.69705824816943e-26
SNHG28	2.27909003987976	1.24152602060716e-07	7.54234189082662e-07
AC060780.2	2.27782590221434	0.000233987045628036	0.000849939816480652
DNAH10	2.27631274275115	3.87943080241656e-07	2.19119238961083e-06
ARHGEF26	2.27250391840789	1.12949648888873e-20	2.81734784586961e-19
ZNF524	2.27103253409408	4.47393765517761e-08	2.88827510696165e-07
ELMO1	2.26871281474618	0.00881434798226597	0.0229462109984882
C4A	2.26864161087858	3.04462562696814e-05	0.000129885104731685
DOC2A	2.26726691971393	5.46572191699701e-34	3.23538106310599e-32
AC006480.2	2.26726485801033	0.0203729763179277	0.047890481523403
PTK2B	2.26637994977059	2.25141750342176e-34	1.36670231916899e-32
KLHL24	2.26580089017534	3.30833033466091e-63	6.71306097315723e-61
AC073111.5	2.26458487325668	4.81157601157724e-13	5.73341325846229e-12
HELZ2	2.26343306147514	2.5570115430072e-72	6.83670187386511e-70
TLCD2	2.25834481928439	1.14731832904355e-11	1.16524058719251e-10
PNCK	2.25732289750914	2.76243209908952e-05	0.000118762121463296
AL590867.2	2.25462206198031	8.89307090097084e-08	5.51523365023461e-07
VSTM4	2.25051094860358	9.96668028532222e-09	7.07961564386649e-08
AC021188.1	2.25047333113297	1.76043111678182e-09	1.37618984411762e-08
RPS27AP2	2.25045926681914	0.00813089152738529	0.0213486367412182
HOTAIRM1	2.24887919658203	4.90033063325211e-10	4.08292254022645e-09
DCN	2.24846578664707	7.12706766497847e-08	4.47954839291674e-07
CACNA1G	2.24665850984847	0.000198118744810552	0.000727648348743926
SPAG4	2.24547920550666	1.55120825323093e-27	6.35327910393858e-26
COL9A3	2.24484731118902	1.67152530169455e-14	2.34941618896182e-13
DBP	2.24425342205011	2.86849490468153e-44	2.96776977181747e-42
MESP2	2.24422523949705	0.0151423920334996	0.0370136991093124
SNORC	2.24288056518625	2.7031893815381e-07	1.56432622867414e-06
AC132872.1	2.24192444979034	1.4193441923257e-24	4.65858129663206e-23
G0S2	2.24032813813562	6.374809634916e-26	2.31949495523641e-24
CTSD	2.23832894223031	5.19719537860494e-46	5.945791405254e-44
AC114488.2	2.23818398196439	0.00188578004245505	0.00573103727844961
ERICH5	2.22956772944168	0.00603617393704281	0.0163931516783692
IRF7	2.22860064236241	2.11010024178216e-10	1.83657444599299e-09
RAB3IL1	2.22637491154278	2.01064898581039e-19	4.50521688007006e-18
RBCK1	2.22596165868364	1.43682870937537e-39	1.17494075492427e-37
SYTL1	2.22531733248874	6.47152257975498e-21	1.64701980008395e-19
MMP25	2.22470630765376	0.000261182589383267	0.000941718937839563
AL138902.1	2.22469607478101	0.00391899881444901	0.0110848087232412
AC092720.1	2.22469293549184	8.31753671621789e-09	5.96516286013022e-08
AC131212.3	2.22299322071406	2.70133977401211e-13	3.30493991066283e-12
AP001453.3	2.22229274041772	8.95873356689913e-05	0.00035195975558516
ENGASE	2.22054774227107	2.61953346490749e-28	1.12314267262953e-26
ARHGEF4	2.21932852840233	8.80730333156368e-05	0.000346410892690726
TSHZ3	2.21917168665175	6.39984561876723e-20	1.50484907454728e-18
PTPRH	2.21504926330358	5.68171411259784e-12	5.98769127650037e-11
IFITM1	2.21346406188596	4.05567884110485e-62	7.97594493412653e-60
RHBDL3	2.21222	2.26011108688229e-07	1.32663057285276e-06
DEDD2	2.21156441858733	1.27687310098836e-23	3.9460353650804e-22
RIPPLY2	2.21101337216865	4.93513390500877e-13	5.86595636381562e-12
JDP2	2.20857602768639	4.74225657905648e-32	2.58822792557863e-30
HSPG2	2.20827899508174	1.88860160593508e-43	1.90428660232336e-41
INAFM1	2.20822607588199	1.6517993073292e-19	3.72570770779199e-18
FTL	2.20438	9.04633803242739e-188	1.65589738322802e-184
ZDHHC11	2.20412993608056	2.05626760697128e-05	9.02119173589391e-05
NOG	2.20407270577654	1.83358889046965e-14	2.56659301397739e-13
FTH1	2.20377454013314	4.80079814678286e-61	9.21288650813266e-59
MN1	2.20252579712459	1.5337519757974e-16	2.66014300408709e-15
CRYBB3	2.19975473423331	7.79231205199876e-05	0.000309714143292738
ZNF252P-AS1	2.19885652569987	0.0171134631322156	0.0412011299771552
NAV2	2.19703610862083	7.05462028740295e-48	8.47837092722427e-46
AL139220.2	2.19346604929215	0.000151011700148557	0.000567599813099834
PKDCC	2.18929442231802	7.10640007502214e-12	7.40709137911637e-11
TMEM59L	2.18743175444407	1.38716639761298e-06	7.23088972565138e-06
TMEM169	2.18739225265855	5.1909015303979e-05	0.000212274777139282
ZGLP1	2.18634314942813	0.00463131090761281	0.0129108100231437
CTXN1	2.18425	1.72731016925894e-07	1.02886289831504e-06
EMC6	2.18392266196654	0.000397155575162072	0.00138654842525773
CELSR2	2.18223033371645	7.40320628112093e-42	6.94776650124653e-40
AC009065.5	2.18193567663925	0.00355858467725159	0.0101620161982334
ZNF862	2.18073850910737	1.12923313995845e-36	8.06943897851387e-35
AOC3	2.17968299566704	5.87606180452462e-18	1.15368619389825e-16
RNASET2	2.17892010611671	1.22655031335428e-22	3.54641449047126e-21
STAB2	2.17747610489253	0.000300022008265754	0.0010706844194199
PFN1P3	2.17514518409741	0.0119379749589183	0.0300387070024765
KIFC2	2.17329008068127	5.34403448851576e-06	2.55047422159488e-05
EML2	2.17309	6.79136136947868e-35	4.24165971517362e-33
ACSS2	2.17036643175837	3.45019562389208e-129	2.93217339521914e-126
LINC00243	2.16943315652731	0.00712382549908923	0.0190107156640493
NLGN2	2.16929677146082	3.96519506391531e-36	2.74290063200374e-34
MAFK	2.16886735581203	1.55710523311886e-19	3.5254877380872e-18
AC074143.1	2.16780064708417	0.000589225674742676	0.00198685194221011
PPP1R1B	2.16744226877071	0.000129757599051316	0.00049395485954649
ULK1	2.16383753418181	4.08295056884257e-39	3.29348785546366e-37
TYMP	2.16383720961281	6.08003801696663e-06	2.87864275073096e-05
AL139289.2	2.16106411200371	0.00036377641688794	0.00127880878279158
PANX2	2.16042744344728	3.03465042580396e-08	2.00701894197974e-07
CSF1	2.15721560951592	8.53180674076792e-57	1.42973854368531e-54
BX640514.2	2.15425337344947	3.55207030327285e-07	2.01826802618627e-06
ZFP36	2.15391684922986	1.89789474125812e-20	4.63678678264664e-19
ABHD4	2.15101883747282	1.42479666866873e-93	6.78089230552822e-91
DPM3	2.14787217238372	1.48427992617506e-15	2.34839927681261e-14
ERVH48-1	2.14752902029557	0.00152420675452913	0.00472081529751077
ITPR1-DT	2.14404426147722	0.00073852386272231	0.00244489619328604
ALPK2	2.14025205770384	1.85454747255051e-09	1.44691185760039e-08
KDM6B	2.14024603451268	1.22348657521802e-28	5.35185414409705e-27
GNRHR2	2.13986550839539	6.6964430120086e-09	4.86115185825981e-08
ACE	2.13974897786882	1.18105760388964e-05	5.35017071048123e-05
CLU	2.13778024965179	3.59140417300359e-64	7.6991940270985e-62
EGFL7	2.13589725095324	3.02117599907222e-16	5.09510305272307e-15
AP000523.1	2.13396774985819	1.63908884564005e-10	1.45319516284838e-09
GAL3ST4	2.13382337465389	1.12783845356352e-05	5.12371971000334e-05
SPTBN4	2.13316498736202	2.45815330739336e-06	1.2330146733291e-05
HSF4	2.13305697696747	2.44279512965191e-23	7.39551563679349e-22
GPC4	2.13279175817963	0.000392932284436638	0.00137321436928393
HMOX1	2.13262464895797	2.43649103193471e-54	3.76485328544924e-52
GSEC	2.13216475761295	2.68565010652825e-15	4.11776610405581e-14
C1QL4	2.13139218628633	6.36483319380726e-09	4.63598318579239e-08
AC025524.2	2.13098752543006	3.53420565596049e-05	0.00014908696647622
IGDCC3	2.13032553368416	0.0141287452152271	0.0347717055684708
FBXO2	2.13021855762188	1.45357488561544e-15	2.3028806909524e-14
AC008105.2	2.13002879358221	0.0144021838969331	0.0353897529958096
FLRT1	2.12853129668967	5.1815250876985e-07	2.86809888315593e-06
AC006978.1	2.12828418062213	9.05890587575132e-07	4.83439614755278e-06
ACBD4	2.12451475371687	2.00676569734508e-22	5.71892174060163e-21
AL133517.1	2.12201042536433	0.00600685350016829	0.016326566063964
LLGL2	2.12022442987891	6.10899234661707e-28	2.55482569209314e-26
NUDT11	2.11742	1.60006723425765e-14	2.25965578079496e-13
SCG5	2.11654064564004	1.74315197774062e-06	8.92811977234522e-06
ZNF775	2.11573890316748	1.29263180841769e-09	1.023609534546e-08
AC245100.8	2.11496647131063	0.000138591416396772	0.000524395189152106
STK32C	2.11397974919037	6.20631670365956e-35	3.89671536359585e-33
KIZ-AS1	2.11202326005813	6.02179047024782e-05	0.00024328442449918
NAT8L	2.11027608674696	2.82197727477467e-17	5.19348578735793e-16
FER1L4	2.11004379906647	3.66536353552914e-27	1.45368317819086e-25
PKD1P6-NPIPP1	2.10993670784629	2.94833364323285e-13	3.58317402320576e-12
CNFN	2.10903115780128	0.00275307318895152	0.00805479300081875
AL390719.1	2.10897	1.97441394413203e-22	5.64023459958773e-21
AC139887.2	2.10324456008272	1.40261610900167e-19	3.19393807940707e-18
MLXIPL	2.10206294569393	1.74856293885903e-16	3.01731716411091e-15
FLRT2	2.10197611001693	2.88878823937804e-14	3.96433707867589e-13
AC007040.2	2.10171940309965	0.000523068578552655	0.00178425170516614
INHBC	2.10108263116997	5.89679568427618e-05	0.000238623086538301
DPY19L2P3	2.10070560490162	3.71624197600586e-09	2.79140448424986e-08
MAP7D2	2.10064268221567	0.0164604605654902	0.0398062113431305
PDGFRB	2.09995873612084	1.0028669575492e-54	1.59094814145605e-52
MYO15B	2.09914	2.03232336212326e-10	1.77407067957025e-09
HTR7	2.09724756350162	0.000524486071503738	0.00178831789045751
PIM1	2.09653943359438	5.52387125055398e-31	2.7907864177958e-29
PGGHG	2.09554705459276	1.63834934622607e-27	6.67571250732801e-26
ADAMTS4	2.09447015052498	0.00357472546746118	0.0102044346477575
AC000123.2	2.09424813977459	2.29328601535114e-05	9.98737811517123e-05
OXCT1-AS1	2.09416	9.9606634165645e-08	6.13257300544809e-07
DRAXIN	2.09401670286181	1.17092650060404e-09	9.3250893602322e-09
FOXF1	2.09248790868207	3.2043681097633e-07	1.83347284265589e-06
LFNG	2.09235223666878	4.60192550618024e-09	3.41890163425117e-08
AC000123.1	2.09042	1.0017474091686e-06	5.30785601170696e-06
AC010973.1	2.08978	0.0188584239807736	0.0448082932647516
SLC6A12	2.08957161946154	0.000369299631410056	0.00129729170785853
TRAPPC6A	2.08805520113788	1.33667953125271e-18	2.78038689909874e-17
AC006145.1	2.08746979085399	0.0173220875744908	0.0416207142718761
FAM102A	2.08721556887077	7.24608644998694e-38	5.49133354025125e-36
ASIP	2.08584936576605	0.00111193781307769	0.00353549869053939
LINC01844	2.08471866092825	0.00535180528500085	0.0147142182047233
SERPINF2	2.08319927569169	0.00384049533462499	0.0108854582263302
REEP6	2.08265352994934	1.51261790517566e-27	6.21662446831781e-26
KLF12	2.08111	4.41495030837441e-09	3.28717639355686e-08
AC084864.1	2.07744532975987	0.00233322383087096	0.00695147042436526
KMT5C	2.07739513826869	1.14343271884092e-15	1.82857022698512e-14
AC008761.3	2.07546722759802	3.08217720829632e-06	1.52228079802032e-05
AC025887.2	2.07496138420006	0.0015683775829722	0.00484626840207849
SNPH	2.07358124201503	1.26860702773418e-10	1.14131466283413e-09
LRRC73	2.07233714552791	2.30670660264528e-07	1.351314384947e-06
PLIN5	2.07222300192175	0.000699218177326835	0.00232480030007956
IDUA	2.07038252012338	2.8432158362975e-09	2.17128254302103e-08
A4GALT	2.06929278599997	1.34020719042801e-12	1.51414759252726e-11
TMEM160	2.06571231449712	2.48811289440809e-16	4.23513121855043e-15
MAP6D1	2.06533838724446	4.96536263246437e-05	0.000203576445903036
CASP1	2.06387160288295	0.000363823140842956	0.00127880878279158
NINJ1	2.06344258063536	3.10224871061691e-37	2.25752630941407e-35
LINC00894	2.06326146209893	7.70669581740369e-16	1.25179886464804e-14
DHRS3	2.06239097322702	5.32989720303057e-05	0.000217398412484257
SLC27A1	2.06219935119228	1.38856630034785e-45	1.55128280202241e-43
AC009404.1	2.06215811838242	1.99663024572401e-16	3.43293448896305e-15
FAP	2.05964367284159	0.00295611855126869	0.0085910841531497
UBALD2	2.05801	5.68442528389896e-31	2.86581745880635e-29
TP53I11	2.05791331745755	1.49481582207519e-06	7.75635353294836e-06
KCNIP2	2.05733987533079	3.34488341223012e-08	2.19753853333594e-07
TMEM204	2.05606457459617	0.000327489446664074	0.00116066593515266
BRAT1	2.05531942533911	1.66094962272544e-25	5.89030659051784e-24
TMEM233	2.05412417365197	0.00318125147199407	0.00917477397013344
LINC02256	2.05392514659378	0.00824349509795793	0.0216180526064588
AC011472.1	2.05269492629915	0.00394063165490578	0.0111406998764569
AP001033.2	2.05255483117047	1.3975027418752e-09	1.10188784776879e-08
AJM1	2.05053551705734	1.85823237807711e-13	2.30905993048161e-12
CRLF1	2.05026	0.00206909516271126	0.00623795622600749
ACAP1	2.05009872814906	1.12080478968271e-05	5.09415303785405e-05
SMIM1	2.04935691003674	0.00094369549677873	0.00304862585410625
C20orf204	2.04643610242571	1.76466403632682e-06	9.03246836060076e-06
BMS1P17	2.04610577288362	0.0121881861954115	0.0305745391846946
PPM1L	2.04519984480198	4.45623870205521e-57	7.52061391163871e-55
AC068473.5	2.04401	1.05188738203053e-11	1.07520241163224e-10
SYNE4	2.04372897678805	0.0132265542179156	0.0327955698832467
CAMKK1	2.04351375187882	0.0201556539531211	0.047459325298681
IZUMO3	2.04170730104511	0.00120959929299183	0.00381846972353855
MAFG	2.04154034945061	1.28497038499261e-70	3.18512034180042e-68
TEX19	2.04114965482666	0.0152969578851045	0.0373033828483241
HLA-F-AS1	2.04085065318121	1.31504626597959e-09	1.03997477385345e-08
SORBS1	2.04004643709096	1.8896795895788e-10	1.65929208537333e-09
PIP5KL1	2.03502323691051	7.19262193726866e-08	4.51836408709728e-07
TRPM4	2.03497134309892	4.41552777516876e-23	1.31339873672395e-21
SLC22A18	2.03166566958277	1.39539178271714e-20	3.44447540057437e-19
CDH7	2.02991312311331	1.84499855275826e-42	1.78469860005836e-40
DNHD1	2.02867053581674	1.08310917901281e-83	3.68195228911268e-81
MAFB	2.02796500404099	7.19200353685305e-15	1.05577369625512e-13
MXD3	2.02771844248407	6.43648698550469e-15	9.4896309979597e-14
CDH2	2.02733404036693	4.08887175401569e-74	1.13138130533206e-71
JUNB	2.02721	5.6058072925726e-23	1.65298377117791e-21
LINC01929	2.02569235864123	0.00157828075170298	0.00487560285181412
LMNTD2	2.02534502167386	2.25658810088962e-07	1.32521644740299e-06
AL031717.1	2.02429025389335	0.000359232436167309	0.00126397975026428
SDF2L1	2.02304200770446	8.08110271618178e-23	2.36820098810667e-21
PPP1R3F	2.02140406791343	5.18406245663088e-08	3.32148492778644e-07
RILP	2.02057361081198	9.31988286211791e-07	4.96032056781386e-06
H1FX	2.02010760344846	1.46192552369454e-24	4.79173274956407e-23
SERPINA1	2.01982411412694	0.00773036895415011	0.0204390955147729
AASS	2.01954348278067	4.66416259469687e-23	1.38217201872237e-21
OLMALINC	2.01913239359967	1.02119041340948e-74	2.858852597352e-72
VWCE	2.01681404301676	0.0026677311583326	0.00783913690339375
CHST6	2.01641728925642	2.54137872103735e-21	6.69708173264727e-20
FAM57B	2.01568672450726	5.99283034107847e-07	3.2865957777438e-06
BCRP2	2.01555962587125	4.04053680231381e-05	0.000168356879264331
ITGA10	2.01520421312128	1.93695885798944e-69	4.65574474593097e-67
DHDH	2.01344462318438	0.00286079335757176	0.00834360077666107
CACNG6	2.01260009367247	0.0125417192095979	0.0313227067917287
SRPK3	2.01168	0.00029780193115097	0.0010635591705941
SHOX2	2.01067236130294	9.32235014967858e-41	8.18578022737091e-39
CEL	2.00951968966198	0.0082493654938463	0.0216310635032029
BCL2	2.00923490789306	9.20170617473322e-08	5.69773094285589e-07
AL442125.2	2.00787270090846	0.000202034808118558	0.000741116123630213
AL109936.6	2.00565377535244	0.00122982639177245	0.00387820684052707
SEMA6C	2.0044	3.84012783737008e-11	3.66986674771319e-10
AL354872.2	2.00423922188114	0.00142000131487126	0.00442513767531122
EBF2	2.00380401938275	7.54992251450618e-25	2.54113092157269e-23
LINC01315	2.00249507923056	1.24679911010666e-12	1.41549769198941e-11
PKNOX2	2.00084268177043	1.05456419281881e-13	1.34698923952316e-12
SH3TC1	1.99962331991142	1.15839980387761e-35	7.67835145768015e-34
ANO8	1.99811618536992	2.20090182221253e-35	1.42704794990108e-33
FTH1P8	1.99809333179865	1.4641677197605e-06	7.61060180415486e-06
SLC9A3R2	1.99747	1.47704067838344e-20	3.64224455780438e-19
AQP3	1.99706319628892	1.77391155253099e-10	1.56398663594025e-09
DNASE1L2	1.99595303529353	0.000135329521218473	0.000513086744624565
TAS1R3	1.99589592218091	0.00380839395286908	0.0108118041639791
CARS-AS1	1.99571919561692	0.000174516058208486	0.000648094441163736
CITED4	1.99548011992781	0.000183366579237256	0.000677755688028853
GATA2	1.99359332818256	5.79768828305198e-13	6.83317436272932e-12
AC005253.1	1.99339642635037	5.03411475481279e-09	3.72139778519805e-08
MC1R	1.99234962222326	6.91851573356219e-18	1.35166666991663e-16
MYOM1	1.99003880675486	0.00142198906150893	0.00442959179312298
AC110741.1	1.98904650438335	0.000548639039918756	0.00186346197457989
JAK3	1.98746471106927	1.83476222204621e-21	4.8782124956214e-20
AC115989.1	1.98634818148275	0.00420936699153501	0.0118259854699607
ANKRD9	1.98621275674971	4.95066301069829e-30	2.37034158958906e-28
HPGD	1.98615877671246	4.74009077974056e-24	1.50795722185436e-22
WDR86	1.98428407020384	1.04151489482142e-07	6.39254280040509e-07
RNF44	1.98284695842693	7.08421706066313e-47	8.26353084193823e-45
GGT5	1.98255065580331	1.07631622675519e-29	5.03183122433526e-28
SEMA6A	1.98159891310729	1.04727474667431e-16	1.83782816164173e-15
RAB3A	1.97841	5.31833030380463e-18	1.05024886231813e-16
MEGF10	1.97750002373214	2.28981459376085e-26	8.59438928598315e-25
RXFP4	1.97731837633198	0.00536603646046759	0.0147431247677274
ADAMTS14	1.97678296259669	0.000141505827900101	0.00053474236631901
LINC01843	1.97590126442637	4.2738105556602e-06	2.06454721848336e-05
SLC14A1	1.97574667245921	1.91532770832652e-06	9.75538059660487e-06
ATG16L2	1.97512310247403	2.74018795396225e-30	1.33892222900382e-28
AC020904.2	1.97439651443542	7.60107047627648e-14	9.88928775579415e-13
TOLLIP-AS1	1.97353	0.000603332951874186	0.00203068046998559
DLG4	1.97291637884762	2.45332013886198e-31	1.26636021744815e-29
AC135506.1	1.97225357466951	1.44978984387658e-06	7.53836241928291e-06
RHPN1	1.97157755101717	1.00727084928038e-31	5.37421908732644e-30
MAP3K10	1.96969382274817	1.57879322325805e-14	2.23093607723566e-13
ZNF516	1.96905605796394	7.41115999928026e-46	8.4380843704724e-44
HSD17B8	1.96856147415905	1.04049725528342e-05	4.75416142218208e-05
MFSD3	1.96854942282027	0.000637559067500998	0.00213590814729744
GGT8P	1.96679556070849	0.00152690055339469	0.00472792785537801
NPDC1	1.96625847100407	6.42018596470047e-39	5.14393081535396e-37
RAB27B	1.96617452291229	2.81734103054307e-39	2.28032133206813e-37
FLJ20021	1.96549827968982	3.0366921332512e-09	2.31087707076577e-08
HLA-J	1.96346	0.00315499945090011	0.00910678880805664
GTPBP6	1.96316509641951	1.09541287833649e-21	2.96884337732292e-20
TMEM121	1.95943914249199	1.06007051810954e-08	7.49641546773685e-08
TM6SF1	1.95802273196245	2.12530279093417e-07	1.25151460561914e-06
AL118558.3	1.95752018340072	8.355651659382e-05	0.000330010479849
PWWP2B	1.95528	2.97109979937205e-16	5.02132747342737e-15
USP2	1.95374262902302	2.16464732101061e-07	1.27405262554461e-06
MYC	1.95153450073735	3.88983049354724e-81	1.20210917434351e-78
GUCA1B	1.95134392984454	0.000461320807723443	0.00159095506385319
DBNDD1	1.95118427925833	1.22216042817356e-33	7.12807096784756e-32
RAB40C	1.95096638780496	6.88651475955011e-25	2.32772024457748e-23
IL15RA	1.95095496131135	5.1800925344697e-10	4.29496452788296e-09
NBL1	1.94994297696677	1.83177800339028e-05	8.09301696410602e-05
AL671277.2	1.94822	0.0107132260527362	0.0273473425392524
TSPAN15	1.94802460989527	8.0849247103525e-15	1.18320337274015e-13
NPIPA3	1.94798656831727	0.0162265684310014	0.0392885045160878
SLC4A11	1.94770315100777	4.95527386757047e-17	8.95335588099521e-16
SEPT5-GP1BB	1.94730075001465	0.00136514048664348	0.00426590715957561
IGF1R	1.94649482643828	9.94678590215869e-54	1.48863973162118e-51
CMTM1	1.94433943922904	1.11667607349554e-17	2.14121062408541e-16
PCDHGA8	1.94410245503121	0.011992312398828	0.0301467426412964
AC069148.1	1.94327479801868	0.013101463379109	0.0325396537490113
FAIM2	1.94305266941266	3.54153356701905e-07	2.01372360240825e-06
AC124944.2	1.94109064536834	2.4526639941669e-06	1.23103970481324e-05
AC245060.2	1.94007416406649	6.66717336330269e-08	4.20604605920336e-07
PLAT	1.93961632043844	4.42735050025562e-49	5.51587604733418e-47
MRGPRF	1.93843538318577	3.19815092148933e-05	0.000135787092917697
PCDHAC1	1.93806535426058	0.0139433531204587	0.0343652025742554
PDXP	1.93789465395095	2.61231659063713e-13	3.19931474991257e-12
SSPO	1.93608015197793	4.77597917849341e-05	0.000196421017164586
PCDH10	1.93515711079987	7.55338227878275e-30	3.57336550111161e-28
RTN4R	1.93507115069693	1.84801332973495e-18	3.78119735119286e-17
CPLANE2	1.93411	4.9289053270341e-10	4.10529335534139e-09
SERPINH1	1.93323140094498	1.30323446400237e-48	1.59034704130258e-46
HOXB6	1.93293552188118	0.000404702202436166	0.00141041206929862
ADM5	1.93181699897612	3.13579356945602e-07	1.79719036076049e-06
NPAS2	1.93033338481128	8.77126894831505e-36	5.87946805335507e-34
PTGER4	1.92993500224003	1.36770199165286e-10	1.22398783728362e-09
LBX2-AS1	1.92989885124303	0.000335519816273712	0.00118633425676809
TMEM121B	1.92989398450187	0.0207187899623083	0.0486073475247055
BX293535.1	1.92729594119468	0.0205121146676933	0.0481842330338035
IER5L	1.92704283955993	3.34397570282668e-29	1.52439168246099e-27
TMEM35A	1.92663931102899	0.00608087799648501	0.0165013767595344
KCND1	1.92647891658368	1.50930037808899e-14	2.13908944592053e-13
MAN2A1	1.92626864671108	9.87356986654498e-45	1.05359402934666e-42
SCARF2	1.92609855139858	3.01324001818719e-22	8.5259285936721e-21
AC004264.1	1.92548256722891	0.0157077925280405	0.0382229912053637
FOXO4	1.92417715705597	1.87140959546829e-10	1.64385613635155e-09
IDH1-AS1	1.92348234205942	0.00760405967699619	0.0201364571637883
CA14	1.92218	1.22279172888948e-08	8.58841557870546e-08
PYCR1	1.92210314943526	4.67064690746075e-28	1.9636521874547e-26
CBS	1.92171365405107	9.05187239841623e-21	2.28903672255805e-19
CRACR2B	1.92165937464606	1.01689186835866e-09	8.16395374475798e-09
RNF122	1.92149607293472	3.67454680726181e-08	2.3995476351702e-07
TRIB3	1.92132337652294	2.39509043934333e-91	1.05543652027063e-88
LIME1	1.92118281215611	2.41297222714121e-07	1.40802077285562e-06
NUDT18	1.92042892548679	1.99232389013935e-07	1.17787178359642e-06
LYNX1	1.92022862323502	5.46125250954619e-07	3.01521959900606e-06
NPAS1	1.92016	5.30535640288002e-14	7.06470402702479e-13
BEAN1	1.91944257120252	2.73087133102154e-07	1.57903524645405e-06
AL117339.4	1.91928	0.00449849358353125	0.0125641025016091
PALM3	1.91878198333574	1.97887300079153e-14	2.76183354409592e-13
PRPH	1.91832407855934	2.83840557220916e-08	1.88508788714176e-07
SLC43A2	1.91801668676434	2.02093032103093e-18	4.12082758519726e-17
EPHA3	1.91769117074693	5.10432931187124e-35	3.22182016724902e-33
AP002807.1	1.91713483849021	5.30834849881534e-05	0.000216630870996072
KLK1	1.91460260138322	0.000135151070727498	0.000512518705821759
AC022395.1	1.91443	0.0088934553880367	0.0231338723670443
CCDC149	1.91383179463191	2.65256997781186e-05	0.000114328120253597
TGFBR3L	1.91220185077089	9.63061400729725e-09	6.85727381560878e-08
NOTCH1	1.90977835230667	2.98957942674161e-35	1.93315304453107e-33
RGL3	1.90900513003984	5.80054175398079e-21	1.48100527443913e-19
RN7SL146P	1.90742168063341	0.0199162667630235	0.0469467542241611
LINGO1	1.90717084220772	7.87520318958229e-10	6.38277708103883e-09
AC093162.2	1.90667552850784	0.000691460699813437	0.00230125857521126
NIPAL4	1.90419404516964	0.00672809544159153	0.0180681366807484
AC243965.2	1.90248830644518	0.00353955846719171	0.0101113245240449
AC012236.1	1.90229660128823	0.0127984666951933	0.031870271397951
VWA1	1.90136514593017	2.69226229188255e-17	4.97637892031284e-16
TBX18	1.90110699120519	3.61427375171916e-33	2.07241586014239e-31
AC099489.1	1.90107529470821	0.00151328217944978	0.00468881025288892
PLAC9	1.90039689494629	1.77306355162461e-06	9.07350973644285e-06
SLC6A9	1.89987443735278	8.76920773364167e-25	2.92667695974386e-23
SGSM3	1.89936978694329	0.000185510295303127	0.000685147134414592
LINC01011	1.89863438812896	1.59618965465878e-06	8.24640230617899e-06
TSC22D4	1.89779318794689	8.64110601054239e-22	2.35536951462619e-20
LINC01139	1.89489717186006	0.00706323996381455	0.0188744366287401
SMPD5	1.89482642877738	2.89861679256384e-05	0.000124213011337744
FAM173A	1.89348546087498	0.00184868672443333	0.00563053235564004
PDE3B	1.89238778066606	4.18675024064917e-12	4.48572304036414e-11
KCTD15	1.89202709753402	7.27723542883852e-32	3.9356612332873e-30
BISPR	1.89118071471661	0.000121928669081646	0.000466990923783495
PPP2R3B	1.88998	5.36168414170173e-33	3.04502710825619e-31
AC008761.2	1.88895840237084	0.0183628163942916	0.0438056720720364
SLC25A29	1.88870907593647	1.19138859056279e-26	4.54331456747311e-25
MIEF2	1.88791740709812	7.3536318042648e-13	8.5820020801513e-12
TBKBP1	1.88717189651259	4.61918265554308e-22	1.28109639243943e-20
ASS1	1.88587137106214	1.46696358461028e-49	1.85680135422267e-47
YPEL2	1.88266335520875	7.18257100721019e-30	3.41832919375148e-28
GGN	1.88128630772014	0.00182836841243893	0.00557435678954474
LSMEM1	1.88126331986093	6.27094613958446e-05	0.000252792536570476
CNNM2	1.88011008301509	2.06235425523072e-40	1.76531589415361e-38
AHNAK2	1.88007994953556	1.86935180782921e-58	3.29504411993362e-56
LGALS9	1.87991929502267	0.00113852617377143	0.00361424344064367
TDRKH-AS1	1.87633646795955	0.0152301639828644	0.037174785325289
SLC8A1	1.87560476936517	3.78334859057063e-19	8.25193061972674e-18
RASEF	1.87432	6.84573873815274e-06	3.21304140065252e-05
DGKQ	1.87355	1.6712122267366e-15	2.63016971874499e-14
THEMIS2	1.87278642768567	1.49333548116895e-08	1.03541407662868e-07
AC002310.3	1.87254583833303	0.00867761074879155	0.0226193915410498
OPN3	1.87164932074999	1.59699705520784e-05	7.12184069072823e-05
LRRC75A	1.8716	2.90238689625527e-08	1.923285953308e-07
COL3A1	1.87035348468244	1.09582320046348e-86	4.34603481303814e-84
AL353796.1	1.86943	3.46348211361982e-07	1.97311516341147e-06
AC091173.1	1.86780315563046	9.7692697226949e-09	6.94976210227946e-08
SCNN1D	1.86709621895326	2.24591610251701e-07	1.31960048334555e-06
AOC2	1.86461926855987	3.76153735558544e-17	6.83800938987862e-16
PHLDB3	1.86233410586949	3.26054092373457e-10	2.78192297673674e-09
SDC3	1.86108846666124	8.67596466571792e-17	1.53268934807293e-15
KCNK3	1.86048816604933	2.14832888766548e-10	1.86742904778198e-09
TMEM102	1.85881483989655	3.8342822237163e-07	2.16672001414279e-06
LINC02175	1.85795840466741	0.000728951495790043	0.00241623203702742
LEMD1-AS1	1.85760756666484	0.000604944566281553	0.00203552897330823
AC253576.2	1.85728539363245	0.00120204193088881	0.00379561966393713
TP53INP2	1.85677	9.62777343581619e-50	1.23173385311119e-47
ANO5	1.85609830228974	0.000541835915582818	0.0018427222305572
PIK3CD	1.85606291936792	4.49575740908888e-17	8.14783269662445e-16
THSD4	1.85583239379614	2.30741045738435e-31	1.20146913006385e-29
VLDLR-AS1	1.85549498160053	0.00623688612309221	0.0168785331724215
RFTN2	1.85503523363381	0.000132751556796276	0.000504061918864557
FAM131C	1.85423905060071	1.30258449825261e-09	1.03114772855686e-08
FBXL15	1.85367496328246	2.6573917578248e-15	4.08760790363278e-14
GPS2	1.85208311882408	2.60680564207627e-05	0.000112559511992101
SMIM29	1.85183989199104	5.34789925327727e-21	1.36984510905259e-19
OGFR	1.85157147977537	4.99514794769994e-23	1.47657814364556e-21
ZNF385D	1.85071068774837	0.0130754446609639	0.0324818124180288
SEMA3B	1.84966975934059	5.85018811593829e-06	2.7753404387334e-05
TMEM221	1.84946737195613	0.00132000462238941	0.00413518035734313
PEX6	1.84842559024375	4.1384629247547e-33	2.36160344742117e-31
RTEL1-TNFRSF6B	1.84670474187543	1.53261879649145e-14	2.17084505245896e-13
TMOD1	1.84533933807886	0.00311217392696241	0.00899766929792172
CHD5	1.84431725130462	0.000125039986107299	0.000477600563308073
ISYNA1	1.84404026567413	1.35741952120357e-44	1.4356068856249e-42
PER1	1.84390471421565	5.47028457578749e-54	8.344287933682e-52
AL357033.4	1.84300474653792	0.00721475257446212	0.0192339516314027
SNORD104	1.84252864151438	4.43598644056168e-05	0.000183227301226179
BORCS6	1.84207635768345	1.32988182497835e-06	6.95207994446065e-06
PRKAR2B	1.84001368830713	2.78091784597115e-20	6.74563925206213e-19
PABPC1L	1.83968804815683	1.6711015532702e-65	3.64821399647868e-63
AC004771.5	1.83921523276871	0.0181020295817772	0.0432703059696604
AC020558.2	1.83824037644839	0.00148271284766031	0.00460368409745886
LIPG	1.83724	8.53621198740472e-67	1.95315096588733e-64
ITPKA	1.83706073231985	5.91665623511821e-15	8.73946317634221e-14
RFNG	1.83654	7.16336376652722e-22	1.97062895015355e-20
FAM166B	1.83646608338654	0.018976431582454	0.0450216873229874
SNX32	1.83573	0.000119818185630847	0.000459795766049287
HERPUD1	1.83510413946673	4.7425047033407e-86	1.79131177651897e-83
AGRN	1.83442832986085	1.00870034174347e-19	2.32362374947993e-18
SSSCA1-AS1	1.83342952990004	3.9206784354279e-07	2.2123894723605e-06
ABHD8	1.83282974455317	2.43226512691531e-16	4.14600150143816e-15
NIM1K	1.83260188816164	3.55941763581329e-10	3.02499650220761e-09
PLTP	1.82980408784395	5.10048070000553e-16	8.4402669497449e-15
ADAMTS5	1.82972522821236	0.00063650445270038	0.00213327605020539
SLC25A42	1.82842174618136	1.82979266788021e-11	1.81651006778796e-10
S1PR5	1.82774	1.41455282474111e-12	1.59302882241076e-11
HRK	1.82717932927922	4.34334673177408e-05	0.000179997002489195
AC069544.1	1.82633	0.000571460105397672	0.00193214900085862
IL3RA	1.82626378456552	0.000445655836114787	0.00154072733926885
MINK1	1.82597379322791	6.80266537441969e-38	5.17176438497415e-36
RGMB	1.82506497143365	4.53338840192619e-28	1.90931876835815e-26
ARHGEF2	1.82491245558547	1.47323507073391e-69	3.57725527991675e-67
RPS2P32	1.82336232746863	0.0133406347639105	0.0330577678685843
RAB43	1.82209894231958	4.38708820180122e-06	2.11583199939323e-05
ADGRB2	1.82128098213299	6.15588209262846e-37	4.41220994807791e-35
TCEA2	1.82101637861726	2.31989469890277e-25	8.13022301253171e-24
APBA2	1.81991957159209	3.08101755348204e-14	4.21840585170648e-13
ANKLE1	1.81958239835948	0.00449662992227201	0.0125603715964767
CHPF	1.81892005373857	1.96493438714984e-25	6.92674594112475e-24
U73166.1	1.81882654304649	0.00317642681620813	0.00916308067868695
ZNF404	1.81864535883438	3.31502012853542e-05	0.000140388359100603
PPP1R35	1.81854104119345	3.55043354482468e-11	3.40258222443207e-10
EPOR	1.81817157112631	4.84350503651997e-16	8.04298994061614e-15
GATA6-AS1	1.81691855356884	0.00186254712671256	0.00566839383901419
AC008610.1	1.81690293686433	0.00553602868623023	0.0151681449185417
ESPN	1.81684519955441	0.000301117707559136	0.001074272409157
COL14A1	1.81665386686568	8.76517882447413e-41	7.72504427063653e-39
PPP1R13L	1.81543853622434	1.00698992097146e-08	7.14653509079538e-08
HDAC10	1.81460927987854	2.14274123889228e-07	1.26147131421773e-06
SDCBP2	1.81307860358715	0.000763961442790659	0.00252209024592765
KLHL31	1.81293802765669	0.000375570013801346	0.00131717966815281
CASP10	1.81145	0.000168657132345073	0.000628463063151168
TSC22D3	1.81064789260795	1.38392293360371e-105	8.90049462919834e-103
CLIC4P1	1.80916679328399	0.0182529727282051	0.0435917040385757
MIR1207	1.80800363458314	1.31117521596271e-07	7.93306011671716e-07
MVP	1.80721945057189	2.51040477958629e-28	1.08024578906032e-26
CARMIL2	1.80535906071324	1.07242947928929e-19	2.46327527887722e-18
MAMDC4	1.80433711260298	1.41486007556262e-10	1.26428878550838e-09
SLC7A5	1.80394726035985	3.82671702320404e-42	3.62791068861209e-40
KHK	1.80389861860499	2.13381020626275e-16	3.66086140362136e-15
AP001528.3	1.80294976882931	0.0126134504825316	0.0314705345749196
FOXD2	1.80184092353486	8.7847553917679e-12	9.07694482425136e-11
SEPT1	1.80113625110712	0.000222551602284408	0.00081137397394818
GCLC	1.80068513240256	2.93439975582055e-87	1.20391338947424e-84
MINCR	1.80030359663703	9.56028951407763e-10	7.68569761070916e-09
DLGAP1-AS1	1.79969586285572	4.86150224475517e-09	3.60162849988151e-08
STMN3	1.79483456985615	1.13003253807258e-29	5.27259887764217e-28
DGKB	1.79444092790396	1.91644077187707e-05	8.44355204732212e-05
YTHDF3-AS1	1.79274002755492	0.0146993825811406	0.036041886440064
NFKB2	1.79202485045293	2.59388987409374e-41	2.35588562763109e-39
GGT7	1.79138647942496	4.5037290086057e-34	2.69273204745681e-32
AL365205.1	1.79054202936321	0.00382705634571859	0.0108531322610797
CDS1	1.79043508970186	4.76579544563605e-14	6.38911934785101e-13
SH3BP1	1.78914526310841	1.35925334020915e-08	9.48527638815743e-08
PLEKHH3	1.78778152027462	2.40749159873105e-16	4.10966069464879e-15
AL355987.5	1.78661	0.00563844613431737	0.01541326412547
PPARD	1.78576721449786	2.09059703943671e-26	7.87149480228418e-25
CCDC61	1.78575912657605	2.46208678202748e-17	4.56647054287809e-16
GKAP1	1.78547523308934	1.08012841030969e-09	8.63957500898467e-09
HSPA6	1.78231076836466	0.00391648224625096	0.0110790075525188
AL391684.1	1.78027200479995	1.64849906409518e-14	2.32114079415917e-13
ARHGEF10	1.77884541907973	1.10403518628974e-14	1.5893297817877e-13
AC034236.2	1.77751314608804	0.00115964985858906	0.0036724817720236
AC016876.1	1.77734126450027	9.629013035673e-05	0.00037630480242548
FGFR3	1.77703156803681	2.72433468255717e-07	1.57579650233666e-06
BTG3-AS1	1.77583184264195	0.00531030301400188	0.0146085515053397
AC004477.1	1.77553768724821	8.01832467162063e-07	4.31098178684782e-06
ADAMTSL4	1.77526766777566	6.28333371601345e-05	0.000253248999163713
GPRC5C	1.77472993249799	7.0220703409952e-16	1.14607123343156e-14
C18orf32	1.77469616766281	2.04513205107311e-10	1.78459707691e-09
FTLP3	1.77117649191226	0.00121155745163575	0.00382414393409264
VAT1	1.77044549050368	1.4483473407665e-34	8.85986460690991e-33
SOCS3	1.77008654750233	7.4856361302779e-29	3.32949901600173e-27
ANKRD24	1.76895322020843	0.000385373621051889	0.00134897774147554
MIB2	1.76838	6.30113221971083e-16	1.03550927002927e-14
RFX3-AS1	1.76791	0.00619981711649821	0.0167858514170203
HAGH	1.76783516784447	1.66435143793491e-17	3.15325691218943e-16
OSER1-DT	1.76749606269179	3.12197634649073e-08	2.05905069681523e-07
SNHG19	1.76717466302219	5.76600192979744e-14	7.64814837912262e-13
SLC22A23	1.76617	9.31839517202629e-42	8.62803624566294e-40
ACTL10	1.76541	0.00253841835606372	0.00751202626550084
TBX19	1.76353243546233	3.41708265559264e-06	1.67690036858079e-05
RAPGEF3	1.76226554289145	1.12932590425603e-11	1.14843757340498e-10
SAMD5	1.76137955434951	1.27564513856419e-51	1.75463882758807e-49
ABCC3	1.75984850031404	1.17557851805201e-51	1.63591031669975e-49
ZBED6	1.75966508304529	0.00102458743718978	0.00327879002896289
CRAT	1.75934035435848	2.0398380731749e-28	8.79347586762138e-27
AC105206.2	1.75910792858315	1.63923793526175e-06	8.43948634952154e-06
OBSCN	1.75854873580708	0.000834382013255432	0.00272723363104937
TMTC2	1.75849735447939	1.28767092841875e-07	7.8027546250707e-07
NRN1	1.75799276762578	6.46359040588716e-19	1.38067861129704e-17
SLC12A8	1.75732505041527	1.63884546649794e-68	3.86118482384009e-66
AP006621.2	1.75694268819043	0.000348930627251373	0.00123100862951426
INTS6-AS1	1.75649957263439	4.78309102199606e-05	0.000196611563239624
NR2F6	1.75620557124172	1.54987740634973e-19	3.51246502490458e-18
CALCOCO1	1.75556199555818	1.17545257132243e-23	3.63733021940034e-22
KCTD12	1.75515442348795	2.4535361052337e-18	4.96888043916094e-17
ELF3	1.75411589866935	0.00125674287766484	0.00395574781969742
CHST1	1.75358770694653	8.81296717400409e-16	1.41889964054534e-14
SCN9A	1.75336080551214	7.29500048632436e-18	1.42405112036566e-16
AC012181.1	1.75295704161748	0.000549496216315493	0.00186584074820826
ZNRF2P1	1.75233	6.4538956950616e-09	4.69941560464155e-08
TUBB2B	1.75121429796083	2.96134588913318e-23	8.90874674814325e-22
KREMEN2	1.75079641504769	1.51643773536814e-10	1.35099784166306e-09
SLC12A7	1.75050609882475	9.06460600157617e-05	0.000355649405463325
ALKBH7	1.75048960848635	1.48833351520218e-12	1.67295155067317e-11
TNFSF12	1.74816601711043	5.54203739100493e-07	3.05628345777682e-06
DNAJC6	1.74694761744922	5.696689736391e-15	8.43549651320225e-14
ADGRA2	1.74561	5.08756341200013e-14	6.79369578854967e-13
FLOT1	1.74510388989394	1.02785932544243e-37	7.71575410354199e-36
SLITRK3	1.74465639188373	0.000769937824242343	0.00253829876221541
COQ8A	1.74414320914592	7.4160896424467e-42	6.94776650124653e-40
MPST	1.74355205856942	2.34437997496463e-41	2.13742781165741e-39
SLC47A1	1.74258173169782	3.00847507601336e-26	1.11510393938962e-24
GRID2	1.74228	2.13793099542348e-10	1.85943735259858e-09
AC105285.1	1.74221	1.98590743193414e-05	8.73505605366078e-05
DNPH1	1.74210576673101	0.000458850419339267	0.00158266481788625
AL589743.4	1.74197856945176	5.76573583038554e-07	3.17008895147538e-06
AC006128.1	1.74059034736321	9.69762332780582e-05	0.000378861672481477
AC026471.4	1.74043328455482	0.00183693961123314	0.00559762005236314
PODXL2	1.74020526592244	2.90087570360865e-26	1.07858184754799e-24
AC138932.1	1.73987212503857	7.5113155423103e-13	8.7445824190223e-12
NNMT	1.73964323380394	1.3319873118127e-10	1.19472182705975e-09
AC019117.1	1.73925949380661	6.1876952086553e-34	3.64898438049625e-32
RNF227	1.73855051397444	0.0012425371583813	0.00391414008748232
BX679664.3	1.73813131454472	4.84114139565055e-21	1.24675108929546e-19
TCAP	1.73803595677203	5.60404147999843e-05	0.000227949150494281
AL035252.3	1.73599151765663	5.4388165704669e-09	4.0019195767109e-08
CORO6	1.73547735981149	5.47756370663385e-08	3.493543445807e-07
HAGHL	1.73453734559736	3.03996301118896e-16	5.12315579421052e-15
FAM171A2	1.73334031527433	3.0755791148214e-22	8.6919810708183e-21
DNAJC27-AS1	1.73251260692204	0.0187527209119741	0.0445997063134167
MIR647	1.73235677466635	0.0017216624913819	0.0052761892788877
IER3	1.73196346239479	1.35375984220205e-33	7.85709005000974e-32
EDA	1.73039333049748	0.0110609998646171	0.0281271732802864
IMPDH1P8	1.72852624530826	0.000559743101796822	0.00189738559121897
MAPK11	1.72841950634761	6.41152119723817e-20	1.50610620344995e-18
ACOT1	1.72799	0.0108076597074131	0.0275588373765112
SLC25A6	1.72690900728667	1.64885575912251e-28	7.14684365101626e-27
AZIN2	1.72565740682451	2.23585636367334e-10	1.94176781131281e-09
WBP1	1.72520040325312	8.07771450606227e-13	9.35819349494926e-12
IFFO2	1.72505532703673	2.17431360472173e-17	4.05168101315256e-16
TNK2	1.72500152923066	2.44570802553322e-15	3.77419378570613e-14
FO681492.1	1.72479989886579	0.00171282485392231	0.00525439992573614
ZIC1	1.72329178454486	7.74813841494527e-19	1.6447341812849e-17
SLC2A4	1.72304737461276	0.0009970913467249	0.00319768001168001
KIAA1549L	1.72238977815519	3.69207470114858e-27	1.46184042576592e-25
ABCA13	1.72228411137113	2.57312962401191e-10	2.21768172882968e-09
BLVRB	1.72211001156965	3.20430703127533e-24	1.02901066283708e-22
IGSF9	1.72195456865306	9.1399076673316e-15	1.32537015753701e-13
LPAR1	1.72186155080311	3.80146046477069e-08	2.47698667085661e-07
SLC15A2	1.72154	0.000374201240741022	0.00131295970579082
RHBDF1	1.72044817835905	1.87241738969768e-24	6.09521808553296e-23
IGIP	1.71919048120605	7.06710991494636e-13	8.25977148998348e-12
RRAS	1.71897000610787	5.80617880439612e-20	1.36931447799217e-18
VPS37D	1.71891922136943	9.72181005194825e-05	0.0003794950656105
AC092902.2	1.71889760942573	4.71883555635093e-08	3.03320937058149e-07
AC242842.1	1.71878	0.000538891245849486	0.00183454307385327
CNIH3	1.71875693883003	2.56324608189118e-16	4.35990019761849e-15
ARNT2	1.71851160715782	1.28718933898002e-05	5.8066270161836e-05
TMEM150A	1.71649463319185	2.83189757810002e-10	2.42751566168833e-09
HAP1	1.71572	0.000179556316653004	0.000665118634974298
PDZD4	1.71254242501153	8.52981432992887e-07	4.56946109398891e-06
TRIM54	1.71222162703404	0.00526311350120401	0.0144955294081952
TXNDC5	1.70795789260548	3.35173556655506e-13	4.04862434222052e-12
AP001029.2	1.70656550937658	2.3312376660434e-07	1.36400618394809e-06
SDK2	1.70644052618476	1.31214773099396e-14	1.87193449680649e-13
WNT5A-AS1	1.70637256044714	0.00683423328845178	0.0183283461435815
MAPK8IP3	1.70633501639461	1.19402094973893e-29	5.53858138791181e-28
CACNG4	1.70535593869514	0.00332363712938942	0.00953342202639232
KANSL1-AS1	1.70534874263098	0.0063206429972191	0.0170799478494011
THAP2	1.70465187116758	8.84563261958484e-14	1.13778742603049e-12
AP000813.1	1.70425205632603	1.10439344038755e-05	5.02392397389833e-05
OAS1	1.70313083375103	0.000497546749496898	0.00170427845847534
GS1-124K5.4	1.70207863839922	0.00330596121956076	0.00949301957049208
PIGZ	1.70078214906234	1.0812460093018e-06	5.71128302715775e-06
ADAMTS13	1.70059108653585	1.10081712532885e-06	5.81207994549043e-06
SEMA7A	1.70048825462417	3.15273492251185e-15	4.78459695255688e-14
UNC13A	1.69935243236947	1.51255390959486e-60	2.83407345139521e-58
ACADS	1.69924925067717	5.91989193960837e-08	3.75652662919789e-07
FOXF2	1.69838723316965	9.70670744294413e-08	5.98861317895511e-07
AL355388.2	1.69795178717229	8.74792566469163e-05	0.000344303074953692
CXCL3	1.69739969557633	0.000302718409078697	0.00107949756667716
BCL3	1.69735567613562	2.02018109845911e-21	5.35866445189248e-20
TRABD	1.69643414248125	1.82775559243602e-13	2.27475272372424e-12
MFSD13A	1.69642206435683	4.95708973767018e-16	8.22013291969335e-15
ZNF571-AS1	1.69584933220617	0.00663015409966836	0.0178252340928379
NPIPB11	1.69568816599317	0.00048558628731393	0.00166657380789419
WBP2	1.69563584975815	3.52546592302496e-40	2.98547996812462e-38
CNTNAP3C	1.69559609848217	0.00064911111652293	0.00217124657418887
CAMK2N1	1.69397354654478	3.48109653453274e-11	3.34151565694801e-10
TMEM91	1.69246174799424	2.85923035908473e-06	1.4201261871171e-05
APCDD1L-DT	1.69231677989959	2.19199505599747e-08	1.48057662084916e-07
GIPR	1.69041074519369	3.68893272549682e-09	2.77264191838036e-08
RNF187	1.68921779105793	8.16141300834944e-42	7.58628843541731e-40
NTS	1.68869654006554	0.00799977350382696	0.0210461702926552
AL138831.3	1.68698182166766	0.00739683215232105	0.0196489191668488
FAM131A	1.68581961120542	4.09573999388044e-22	1.14392287434717e-20
METTL27	1.68551323763033	0.000917624763597652	0.00297287935664666
PLA2G6	1.68330764810671	6.37959727926259e-16	1.04768044760064e-14
FAM167A	1.68292996103624	3.62727255416116e-08	2.37062833558964e-07
CADM4	1.68170789982413	5.22998540443556e-08	3.34792914070514e-07
IRF5	1.68009803965409	8.04659777557076e-13	9.33123005202153e-12
ST6GALNAC6	1.67967	0.00055164177709787	0.00187232459389829
AP006623.1	1.67812794753946	1.23808611314393e-06	6.49074623229189e-06
MYCBPAP	1.67596709619746	0.00237081166275603	0.00705550704439001
CNKSR2	1.67493278559226	6.13081129871065e-09	4.47923812293885e-08
SNHG21	1.67485614940526	0.0035906232794325	0.0102485872085133
AC136475.2	1.67480041792566	4.27821877275592e-06	2.06625723394561e-05
AC002310.6	1.67472732737151	0.00226400828443517	0.0067698342719803
SBNO2	1.67316452181743	1.40498100350196e-18	2.91481499209526e-17
TIMP3	1.67237815518637	4.63129810864466e-26	1.69548261220475e-24
PC	1.67089680104232	3.59243197370984e-31	1.84463240903625e-29
DDAH2	1.67070468650575	2.66985865234671e-15	4.1041315562818e-14
METRN	1.67051354302091	3.28735766853507e-19	7.19650074337263e-18
CSDC2	1.66827085464762	3.41311169892205e-11	3.28287817249592e-10
CNNM1	1.66781434147934	7.88898307717082e-10	6.39176851564034e-09
EPAS1	1.66752652239964	1.14985841826096e-08	8.10726842101861e-08
PEG3	1.66689320222724	0.00083260962520803	0.00272303169893489
S1PR1	1.66647862579796	0.00975300157355977	0.0251416342156243
ZSCAN31	1.66592578343626	4.89124470306237e-43	4.82954601469179e-41
HSD17B1	1.66588307257047	2.18092505969915e-13	2.69736448651773e-12
PLA2G3	1.66518201959214	4.49823414890383e-11	4.2645410281799e-10
ABCA2	1.66443570221184	7.66715078788273e-35	4.77611309289156e-33
FBXL8	1.66388461432795	1.83952506468187e-17	3.46034295961816e-16
AP001062.1	1.66386671503695	0.000248705007428695	0.000899693578104778
BREA2	1.66336530173808	0.00654293670058967	0.0176026819363744
VEGFA	1.66302204762485	6.45241220724177e-50	8.34465222193071e-48
AC138969.1	1.66249257721975	5.16009673669034e-21	1.32459182250575e-19
SH2D3A	1.66160568182403	8.91820286396011e-08	5.52937872201133e-07
RAB11FIP4	1.66045303774611	1.72094198386875e-12	1.91810470483095e-11
NFATC4	1.66042797965105	8.8564337009835e-51	1.19066495112205e-48
PCK2	1.66033906324522	1.81000113304161e-33	1.04540745053054e-31
FN3K	1.65947792400704	5.76191498360878e-12	6.06147342837995e-11
TMEM151A	1.65921354879533	0.00306407978694161	0.00887233421879563
EIF4EBP1	1.65861945574048	7.40058913966274e-17	1.3201230822145e-15
AL117339.5	1.65739147274876	3.76793453715235e-08	2.45648685605691e-07
MAP1LC3A	1.65603271531814	0.000132337767934959	0.000502651161337636
ONECUT2	1.65396660365433	5.31831016774616e-28	2.23200191801918e-26
TNFSF13	1.65375068402037	0.00117271139874563	0.00371137657195785
DPH1	1.65372311301687	2.148454780783e-18	4.36962649260788e-17
G6PD	1.65227132442604	1.80057155273747e-36	1.27140654803979e-34
KCNE4	1.65182303666022	1.12056727060268e-71	2.8983716055719e-69
B4GALNT4	1.65054479764455	1.71161711768227e-16	2.95570688914131e-15
CYFIP2	1.64893516021474	1.28759380250985e-24	4.23198648128788e-23
NTRK2	1.64741527438862	9.62481414976335e-09	6.85724782957392e-08
DNAJC19P5	1.64556598959531	0.0113119911896946	0.0286636292567322
GALNT16	1.64292524094975	5.78967290437709e-14	7.67526776783048e-13
SYT7	1.64256154616038	2.05695105801623e-12	2.27238660058283e-11
SLC43A1	1.64207450102064	1.59481519552955e-31	8.39606690106663e-30
GAREM2	1.64204061544459	3.134060735381e-12	3.39299860141612e-11
CSPG4	1.64037069817153	2.63795577268402e-18	5.33328764373738e-17
SNAI3	1.64025334630429	0.000336196134734911	0.00118854898561164
SH2B2	1.63989263066345	1.25369694245284e-11	1.26786963207003e-10
ALDH2	1.63906342943854	3.12958818059502e-29	1.43490713575027e-27
MIR4737	1.63891386951762	0.00568267742432901	0.0155181308227373
AL590560.1	1.63841272186802	3.50972137954084e-09	2.64630323027737e-08
SLC7A11-AS1	1.63807181238204	1.11347219742485e-16	1.94824885367072e-15
OCEL1	1.63757664746406	2.52642727669464e-09	1.94057015739915e-08
AGAP2	1.63652	6.75310636373626e-12	7.05756803926133e-11
LY6E-DT	1.63517117715031	0.00201087200757182	0.00607859632776664
WNT11	1.63513044251783	0.00316425874976665	0.00913130017092494
NUDT3	1.63496150546644	3.78121384008056e-07	2.13876312190533e-06
OSBPL5	1.63426891145831	3.48786664227582e-10	2.96630717010705e-09
STAC2	1.63400096904859	1.09139075155174e-15	1.74651878439308e-14
TMEM229B	1.63182698280316	0.00840103303602881	0.0219730690399364
TBC1D16	1.63142781957441	2.85966536389428e-43	2.84722163176687e-41
AL022328.2	1.63054554973866	0.000165473897730537	0.00061785922962433
AKAP6	1.63009	2.8384044973953e-09	2.16830412263302e-08
SLC44A3-AS1	1.62869842761261	0.0175929323457842	0.0422017558568831
ANKRD37	1.62853665827788	0.0108034005366387	0.0275509290718952
LIN7B	1.62829606671766	7.26432522050554e-08	4.55780595029886e-07
TENM4	1.62810306726478	1.29649218474767e-54	2.01642666851343e-52
TNFRSF25	1.62808272754338	2.84528951458335e-11	2.75677969417856e-10
KCNJ14	1.62751283192382	2.57050737802541e-07	1.49343868245018e-06
COL16A1	1.62731	6.10585324813849e-13	7.16797651172686e-12
MOSPD3	1.62572238526017	2.26327027716436e-17	4.21414550198772e-16
INHA	1.62472140620568	0.00149078276160216	0.00462511950392242
ERMP1	1.62331301017522	3.41021251481274e-53	5.00922327175827e-51
CCDC151	1.62310052157994	2.15411036795313e-05	9.41918601907622e-05
AC138409.1	1.62300832781554	2.06771504736278e-07	1.21971609486972e-06
PGPEP1	1.62105454351987	2.62060785393655e-26	9.75899600818061e-25
AC097534.2	1.62077596845565	0.00238818318807846	0.00710542724975183
AC145098.2	1.61922555367237	4.38583859431902e-07	2.45277121481588e-06
YIF1B	1.61891	7.19134688270643e-13	8.40084881791272e-12
RABAC1	1.61820135891612	4.06735637685882e-08	2.63796163378938e-07
ISG20	1.61808285566523	0.0136858760985622	0.033800633901545
MPG	1.61768267597764	6.73280833562939e-14	8.84670939561772e-13
AURKC	1.6171	0.0207884686030506	0.0487371821554869
PCED1A	1.61594	5.67537009110217e-20	1.34112320444754e-18
GID4	1.61545096782082	2.51459828431772e-30	1.23376042832216e-28
THAP3	1.61482517008635	1.33641173639989e-13	1.69335749091436e-12
OSMR-AS1	1.61442129083921	1.67571544338064e-09	1.31341649178807e-08
AC004890.2	1.61381292406616	5.51212791381785e-21	1.40887858042116e-19
UNKL	1.61301	1.14387785948599e-20	2.85023220359462e-19
GATA2-AS1	1.61267774350715	4.78070797022281e-05	0.000196581522134823
CPNE1	1.61232540053586	1.06661380924482e-46	1.23810449779463e-44
AC009299.2	1.61220959926776	1.19240366061616e-07	7.26990456264982e-07
ADGRG1	1.61220799046642	5.39760926430464e-32	2.93916498978017e-30
PDCD4-AS1	1.61118696888538	7.46684484417057e-07	4.03453769100552e-06
HYPK	1.61100677663092	6.71357104252139e-10	5.48990159889481e-09
GLUL	1.61049963353192	1.07950198977602e-15	1.72865607999396e-14
HSPB8	1.61046109273344	1.83446913749822e-35	1.20588474021844e-33
CCDC107	1.60834521241245	0.00314531834836003	0.00908325187106496
AC010343.1	1.60779918470652	1.23361521966863e-09	9.79483075316476e-09
AL353150.1	1.60710490526382	1.5836238387478e-11	1.58468935520785e-10
NPIPA5	1.60692625659404	0.0158964298763691	0.0386030661636984
RAB24	1.60649800479233	6.48870590512598e-08	4.09997997127928e-07
AC005083.1	1.60562594457876	1.88118291981143e-09	1.46481115051809e-08
RNF144A	1.60513984575145	3.01005486833074e-47	3.58136328233991e-45
B3GNT9	1.60483938350132	9.41020538882955e-21	2.37460495686732e-19
SLC27A3	1.60403792647117	2.57038924012405e-12	2.80702075988948e-11
OVAAL	1.60360623595391	0.0144821143201204	0.0355604573688562
KRT8	1.60353434449819	1.15842994749537e-10	1.04813684526995e-09
VGLL4	1.60317449420678	3.57046952501299e-45	3.87958414690453e-43
GLDN	1.60263955027205	1.93386378955923e-11	1.91105576147639e-10
AC144652.1	1.60198619571673	1.41911233651199e-11	1.42486063964723e-10
ARLNC1	1.60167138804291	4.63041778853202e-07	2.58105930419086e-06
AC004034.1	1.60156278244495	0.00526458819760414	0.0144961977262425
LGR5	1.60080146123484	6.29820999439514e-14	8.30777189726313e-13
AP006284.1	1.60058756170707	0.0168062156342851	0.0405434618038777
MT-RNR2	1.60023001572921	1.60813203836971e-44	1.68577577026633e-42
SRCIN1	1.60021636680545	1.87585302478921e-08	1.28232687669876e-07
TMEM9B-AS1	1.60009518717782	2.85858370636693e-06	1.4201261871171e-05
AMH	1.5999	1.06313208443768e-10	9.66690526606001e-10
NPR1	1.59701361419434	9.63760303443832e-06	4.42648912965632e-05
PPP1R26	1.59643596562427	2.04964767053896e-21	5.41926844090501e-20
ANG	1.59634035986539	1.81308400285613e-05	8.02234044848725e-05
TMEM256	1.59488340065099	7.02315543266298e-07	3.81385227466107e-06
THRB	1.59466535975679	2.62472026316834e-07	1.52076560463486e-06
HES2	1.59378502034662	9.27479589232482e-05	0.000363357002064145
TERT	1.59298294115271	2.25506843847811e-14	3.12531208864445e-13
KRTCAP3	1.59288515132776	0.00233182120816484	0.00694990198766163
FRMD4B	1.59226026892698	2.35960182101208e-16	4.03369863023013e-15
AGR2	1.59125690767772	2.13682451357618e-45	2.35406833912309e-43
SNX33	1.59118137505369	7.86309495116436e-34	4.60862579945584e-32
PDE5A	1.59116878881715	4.37907309344201e-14	5.8972508959562e-13
HS3ST3B1	1.59110344166344	0.00221303743387707	0.00662741489762631
AL359504.2	1.59056058609196	3.07959395598613e-08	2.03335232454623e-07
SDAD1P1	1.59031957736036	1.34521453717462e-05	6.05346541728577e-05
LINC00482	1.58963468429926	0.000543870764132163	0.00184911397389469
SAP30L	1.58763308991405	2.25205908287409e-27	9.11394522722311e-26
EPS8L2	1.58719647387661	1.19436187065636e-05	5.40735066098531e-05
TAS2R4	1.58586547678031	0.0109113111260337	0.0277844365495022
TEX52	1.58534752767862	0.0113810884725933	0.0288079789007791
AC110597.1	1.58450032934312	0.000380149896488034	0.0013324564644026
PRRT1	1.58321327608437	3.8566268788714e-08	2.51224454447369e-07
RPS10P3	1.58295196869894	0.0182583559895172	0.0435972136472871
PARP10	1.58285	7.68342791743683e-10	6.24435965585133e-09
GAS1	1.58283176219556	4.35372033225525e-05	0.000180395488466561
HYAL1	1.58257384143864	0.000278576641160422	0.000999398425004282
CTAGE7P	1.58117237607868	0.0212051054687454	0.0495918122588959
PARD6G	1.58072350546837	7.44556845195471e-20	1.73360809082891e-18
TMEM120B	1.58032849729274	9.01912054993714e-36	6.02340081858677e-34
MMP14	1.57888725833478	5.89409598512247e-36	4.00731165891355e-34
LINC01355	1.57805900838468	5.74671316019723e-13	6.78317392658995e-12
AL157893.1	1.57780565994229	0.000701576768652096	0.00233199061137663
MYRF	1.57528976194821	1.30878509161018e-11	1.31965466270999e-10
ADGRE1	1.57496522726924	0.0027353224605531	0.00800808726271181
AC005519.1	1.57410586756536	0.000323870691368184	0.0011489008604349
PKD1P5	1.57295757533733	2.54021951593299e-14	3.50214736970692e-13
SLC47A1P2	1.57235628932371	0.0152570509546893	0.0372327745377692
PBXIP1	1.57027993983051	2.69355187819925e-17	4.97637892031284e-16
ARFGAP1	1.56945688040628	1.48651581710806e-17	2.83211612361116e-16
RAP1GAP	1.56900644233324	1.3560379021822e-18	2.81819021138232e-17
JMJD7	1.56899	0.0115708272508627	0.0292385478667865
AL512625.2	1.56893735076242	3.06923592646355e-05	0.000130770882911596
NPIPP1	1.56816458204377	3.47380182434826e-12	3.74887021370482e-11
FABP3	1.56734856923523	0.00160122835230996	0.00494007907060389
PTPRS	1.56681881887575	1.54350850428215e-23	4.75768502174844e-22
PI4KAP1	1.56599073905541	5.89738767831462e-05	0.000238623086538301
ACAP3	1.56547	2.24607638651595e-12	2.46985368269563e-11
PCBD1	1.56496581944152	7.4346381772229e-16	1.21175510882013e-14
SHISAL1	1.56455211347474	2.8341538511688e-27	1.13347100911618e-25
ZNF285	1.56450193940038	1.03735731556859e-07	6.37195526104033e-07
ZNF341	1.56437057737045	3.4639239475908e-12	3.73990627299776e-11
GAA	1.56326	1.12621332254351e-16	1.9684315607644e-15
LAGE3	1.56258269683081	3.68251797347224e-10	3.12514970387822e-09
TMEM8B	1.56224897582257	4.709490709594e-12	5.00522737496645e-11
CDK2AP2	1.56082497192046	3.10395089649978e-25	1.07356999321379e-23
RFLNB	1.56080315714937	1.75174070539201e-18	3.59658514456499e-17
ZFPM1	1.56035495959445	3.54015175217109e-09	2.66671260192033e-08
RPRM	1.55973338661866	3.93655756180142e-11	3.75598731919112e-10
NRXN2	1.55888279150271	0.00655296044387621	0.0176256636964483
TREX2	1.55752334120055	0.00895904666119817	0.0232922747385053
APC2	1.55602545402284	8.29259272432478e-12	8.58332042053207e-11
SNCB	1.55392936646191	0.00645706177825806	0.017393280742068
HS6ST1	1.55257258564156	2.17446507148345e-22	6.17465045835564e-21
MTMR9LP	1.55203971545558	3.75113684528632e-14	5.08615683022412e-13
RTN2	1.55144678860399	2.52100840539836e-05	0.000109165286406148
DNAJB1	1.55103094833763	2.52315030577681e-61	4.92138398985779e-59
GIT1	1.55043514916436	2.71363873005207e-37	1.99301688951602e-35
HES6	1.54955797265966	1.09494033513884e-12	1.25048362685296e-11
CLIP3	1.54930474801415	4.63172201979641e-05	0.000190851008109222
LZTS3	1.54894136642546	7.97756604956016e-20	1.85384923550131e-18
HSPB1	1.54870742895939	1.71002472043574e-17	3.22950382916578e-16
NHSL2	1.54819656461295	4.18696185724949e-07	2.35316354168892e-06
NOL12	1.54785337894196	1.99562501196689e-08	1.35679693670755e-07
GALK1	1.54699999516317	1.72141740419895e-10	1.52052147551293e-09
PQLC1	1.54672137261648	1.83278636261935e-18	3.75326887133305e-17
EXOSC5	1.54581476970537	1.40395673151054e-18	2.91481499209526e-17
CNNM3	1.54441576699026	1.03537639241001e-28	4.56447793779134e-27
GDPD1	1.54434725175215	1.00205275057592e-11	1.02912590646114e-10
C17orf67	1.54406626487267	3.26147772525873e-07	1.8638358297372e-06
CCDC188	1.54323141930541	0.000867563390805785	0.00282763161862957
EFNB1	1.54276705074102	2.1678646313174e-17	4.04917635532408e-16
VSIG10L	1.54264	2.9882003862855e-06	1.47862791416198e-05
LMTK3	1.54258173562591	0.00207282608869187	0.00624841266867391
PLD3	1.54243206749829	3.74628331519646e-21	9.73215696161735e-20
AC006449.2	1.54209752085348	0.00936756225219408	0.0242478528612216
RFX1	1.54174609519615	7.54099921292499e-10	6.13699101473198e-09
DPP7	1.54162035817532	2.3085014054087e-13	2.84775010073123e-12
SNTA1	1.53929506873917	2.23836109459882e-23	6.79388273049408e-22
KLF8	1.53915648835427	4.00591463765039e-06	1.94302374067527e-05
SATB2-AS1	1.53893449438346	0.000298640356635739	0.00106607349632524
PMEPA1	1.53862588265226	5.98605122642862e-10	4.92374956737281e-09
AC124319.2	1.53817477563874	1.33108183028767e-08	9.30232694082976e-08
CRIP2	1.53705763781423	1.40773758896101e-15	2.23472472761282e-14
ADAMTS15	1.53606898153533	4.02387801256307e-20	9.66217973632198e-19
BCDIN3D-AS1	1.53579095934606	0.000377421056605411	0.00132328148857851
AC087289.5	1.53550352302838	0.00808649205490112	0.0212484722767698
AC132872.3	1.53333921026883	0.00520198621301515	0.0143470635054368
ANKZF1	1.53260741241567	6.7221158012451e-54	1.01885011214286e-51
AC068587.4	1.53231157694769	0.0148126355000506	0.0362896606979516
VLDLR	1.53161500917587	8.20496057749482e-15	1.2000322182057e-13
TKT	1.52963095473699	8.0050412945706e-31	4.01873338914772e-29
IFIH1	1.52836816488802	1.42125680414015e-08	9.88028831765091e-08
HSPA5	1.52789568524097	2.38345636833544e-95	1.26037172757578e-92
ARL2	1.52770901605871	1.96775939494047e-25	6.92674594112475e-24
TMEM187	1.52544214336059	1.93841742877616e-12	2.1504233629444e-11
NFE2	1.52469992217231	0.000156250731094241	0.000585810996867583
NR1I3	1.52434176641659	0.0150125221093353	0.036730205234808
FAM193B	1.52242958853884	1.37296783703062e-34	8.46402659325926e-33
FSCN1	1.52157865824689	5.20845678574715e-22	1.44116787992604e-20
RASD2	1.52127153676406	4.01999339526304e-12	4.31482917607935e-11
FBXO44	1.52086510161696	2.20412928840432e-12	2.42484792172303e-11
CAPN10-DT	1.52080465043439	9.78999259387726e-08	6.03686612500397e-07
ABCA7	1.52032265733836	2.44312232773516e-13	3.00447229513105e-12
PPFIA3	1.5201	1.6712073786326e-09	1.31031468803761e-08
PHGDH	1.51951841656671	4.61002769565274e-39	3.70608848127543e-37
AP002884.1	1.51907334652403	0.00805677901875176	0.0211820918716404
CTBP1	1.51756769501489	5.61823549918309e-29	2.53684121325542e-27
GSTT2	1.51748434441008	0.000335350721932313	0.0011859125842029
AP000648.3	1.51708098329379	2.58789835663758e-23	7.82485759778244e-22
GRAMD1B	1.51640232830118	6.66928077550224e-19	1.4220627718087e-17
AL590762.1	1.51548	0.011035759910135	0.0280682923067094
BOLA1	1.51471780417083	0.000478325149664545	0.00164435499298144
FDXR	1.51374560596417	9.61470081247505e-13	1.10260925558389e-11
RHEBL1	1.51324534434793	5.91049833955774e-06	2.80171749976326e-05
PNPLA7	1.51289357244766	7.10167185660619e-05	0.000283971405645775
RTEL1	1.51231526782429	3.76564557555008e-08	2.45566736409399e-07
SLC25A27	1.51159	2.54759097298981e-34	1.53864149221486e-32
MAPK12	1.51050582351242	1.06468738311284e-18	2.238100792275e-17
KCNN1	1.51020754603422	0.00222004163735739	0.00664588134388683
SOX12	1.50955712057242	1.15814376584201e-14	1.66337340854442e-13
TCIRG1	1.50753623706799	2.21550169953262e-15	3.44125838394767e-14
PTX3	1.50746605366196	4.34763028836731e-14	5.85822255617148e-13
BAHCC1	1.50734699311922	3.17984388530759e-15	4.82266189259269e-14
SHISA4	1.50665483563637	5.64338389140323e-09	4.14219503639208e-08
AL135905.2	1.50559918930698	1.67264046674265e-08	1.15168265470509e-07
STAC3	1.50535023656604	0.00131110467654245	0.0041094634988151
TRIM16	1.50513628080336	2.429747945302e-31	1.25691917622623e-29
LCMT1-AS2	1.50172877704706	0.00414645520335075	0.0116699051471241
PLXND1	1.50011	3.5003013594815e-32	1.91919749194059e-30
ENTPD6	1.49967358052827	2.36318171589916e-23	7.16360154287089e-22
ANKRD13B	1.49745211900161	7.91598531656005e-26	2.87147540537901e-24
AC011462.4	1.49589144552023	0.0051462246402689	0.0142130410329432
AL132780.1	1.49580380847811	0.00153167991849468	0.00474025950585244
HIP1R	1.49528313304622	3.84729171222723e-16	6.4245721813445e-15
KCNAB2	1.49506386447189	2.67438642890336e-08	1.78362386385046e-07
TCFL5	1.4948	1.07494812705307e-40	9.36976763053292e-39
BTBD2	1.49465833872875	1.52508641538162e-16	2.64704276735383e-15
PANK4	1.49411738873252	8.42017407821709e-16	1.36211055312885e-14
CCDC92	1.49258524296386	5.13106071475082e-12	5.42902271090309e-11
HEXDC	1.49228898375058	1.39971174380465e-13	1.76885505340284e-12
AC005332.5	1.49212916544095	2.66082993391693e-05	0.00011464260204144
ATP2A1-AS1	1.49159	0.00190167115294346	0.00577711818657507
LINC01703	1.48894256143093	0.0111015518264328	0.0282205455893383
AC012146.1	1.48803224339687	0.00822680962627206	0.0215814311395403
TLE3	1.48734758259249	3.65916128727626e-25	1.26193336220327e-23
MYO1F	1.48712263862094	0.00400507959223987	0.0113067830082975
GIGYF1	1.48597	2.40990795296451e-13	2.96822824268859e-12
HLX	1.48591122228484	2.44489913202394e-08	1.64207789290549e-07
SMIM14	1.48585593645346	1.17839269269357e-35	7.78917569870452e-34
MACROD1	1.48543	3.9773817374906e-15	5.98645008382836e-14
AGER	1.48507405802861	1.14576154794699e-05	5.20117165107716e-05
RELL2	1.48495	8.97010050744602e-09	6.40806099295063e-08
GLI1	1.48395673697732	2.33943797542894e-13	2.88441793074129e-12
LONP1	1.48321609291443	3.86008204391704e-19	8.38853993763011e-18
H1FX-AS1	1.48219925007298	0.00499526555597754	0.0138233909954694
TSPO	1.48115992496491	5.77704900878078e-12	6.07470871466847e-11
KCTD11	1.48071859495982	1.90037632482726e-05	8.37897999362416e-05
ZC3H6	1.47978424353868	3.00330221774152e-17	5.51014491699131e-16
CCPG1	1.47973992176903	3.15027181166564e-12	3.40899809142317e-11
HPCAL1	1.47904719851387	7.04655212529501e-29	3.14596162051632e-27
AC104794.2	1.47864	0.00215865497951503	0.00648332120314775
ADAM11	1.47758656650032	3.84779039005129e-14	5.20534508934966e-13
CACFD1	1.47748193932218	0.000421226054356327	0.00146264339551484
PDZD7	1.47726462948388	1.42076402651228e-07	8.55045543118009e-07
HLA-F	1.47686390277843	0.000245125337394822	0.000888094173058343
FLYWCH1	1.47677182495944	7.73641722160677e-22	2.12091917287275e-20
ALDH4A1	1.47666624443923	3.9061007119042e-06	1.89731725945034e-05
ELFN1	1.47647130828116	0.00125730975867591	0.00395678455476215
AP002387.1	1.47586913983989	8.26952964382728e-20	1.91608303217638e-18
PRCD	1.47540485841137	0.00060806479045893	0.00204516038922413
HERC2P3	1.47472427128768	0.000933189133896628	0.00301714247692991
HEY2	1.47455197041752	0.0112453813277436	0.0285313033452381
AC126755.6	1.47431823928796	0.00140635928390706	0.00438594825527447
ALOXE3	1.47351261332954	0.0195635703687107	0.0462069201482719
CARD9	1.47343171898918	0.00027523315780477	0.00098859595820714
AC025265.1	1.47278861863208	0.0027169152676437	0.00796203395429182
MGAT3	1.47019	0.000767487138737874	0.00253127151121364
CABLES2	1.46903014349142	2.66921603940842e-20	6.48791265309119e-19
AL136295.6	1.46880216420989	0.00487508770725982	0.0135191221398386
AL121832.2	1.46869	0.00600948143523739	0.0163318433340463
PPM1K	1.46835919739426	3.09817672126963e-17	5.67109332764093e-16
RNPEPL1	1.46766772348176	2.34365731275204e-26	8.78262510460592e-25
TWF2	1.46755504056698	2.16092831059116e-12	2.3806226888346e-11
CARD19	1.46686595646542	3.35951321345859e-09	2.54109905999557e-08
NME3	1.46672483479361	1.52565762543079e-10	1.35870317570176e-09
GRIK4	1.46584418959067	0.00257120266567142	0.00759676417088615
LIPH	1.46443721349929	2.40897479392501e-06	1.21089911694634e-05
GRHL3	1.46131149771544	5.20227486943838e-07	2.8789147161199e-06
CLDN3	1.46075594870453	0.00650210040816734	0.0175086546693165
LMBR1L	1.45958269245839	1.58710195236035e-18	3.27835747034434e-17
LCAT	1.45839921560056	8.8802373095462e-10	7.16319074637157e-09
KLF16	1.45763981144949	0.000961782778211101	0.0030999028836938
UGDH	1.45536288032449	3.31914298280123e-56	5.48488377907904e-54
SNAP25	1.45502543613198	0.000611150527692906	0.00205461840361532
MIER2	1.45437312209821	2.14887370220692e-16	3.68404889176628e-15
SAMD14	1.45357171792308	0.000174479880054768	0.000648094441163736
VASH1	1.45318908177046	6.47411307686012e-20	1.51930961318504e-18
LRP3	1.45311130467758	1.71660253616303e-15	2.69625570630597e-14
TRAC	1.45275990026878	2.54107582197792e-10	2.19084928477488e-09
SYNGR2	1.45253	4.19447011894843e-27	1.65251011507445e-25
ZNF385A	1.45241724861746	4.34054252967517e-13	5.19293866446206e-12
AL160006.1	1.45210073324605	1.75338162230977e-13	2.1879113311213e-12
CCNG2	1.45195	8.45982109867593e-20	1.95826753758845e-18
CLDN15	1.44946589490542	2.65004243847484e-12	2.8900279498601e-11
TDO2	1.44843879056072	1.33073322441617e-08	9.30232694082976e-08
FRAT1	1.44778	0.00180119431811644	0.00550137594582194
ELMO3	1.44718662247729	4.94759094683274e-06	2.37173396798614e-05
BTN3A1	1.44680450357511	2.68252460905217e-24	8.6612422791052e-23
AC245052.4	1.44636978667468	0.00126499590507776	0.00397646533120614
MMP17	1.44629728698582	9.08006299708578e-13	1.04583339341071e-11
RHBDF2	1.44622176692377	3.00268642515111e-12	3.25966816482189e-11
POLD4	1.44600854803291	5.09592688188762e-05	0.000208534266692
GGT1	1.44556959678308	3.83175632959543e-05	0.000160275045911501
DRD1	1.44549755089833	8.43113405878021e-06	3.90325420355514e-05
LHPP	1.44514066787934	6.49563219466089e-12	6.80325984613338e-11
SELENOO	1.44450731249972	9.29501105177604e-21	2.34802635868432e-19
SIPA1L3	1.44424	2.95761573432554e-17	5.43890448330838e-16
TYSND1	1.44293598501923	8.66727019125886e-18	1.67679968675769e-16
PRELID3A	1.44288317954704	1.49226447835625e-16	2.59385869444597e-15
GADD45B	1.44266569141929	1.55198235321785e-10	1.3816300814505e-09
ENO2	1.44240911988385	2.80000211155016e-37	2.05011846912147e-35
FZD2	1.44239556594808	2.93881280490976e-19	6.45724741510919e-18
MRO	1.44163983040954	0.00199380548947158	0.006032370683721
MNT	1.43941781013982	4.49274526466097e-17	8.14783269662445e-16
AC131934.1	1.43941293205808	0.00787713554587917	0.0207720570762287
PREX1	1.43930228568713	7.89077178395333e-23	2.31527503540017e-21
CARD10	1.43918624914311	6.39673972456554e-16	1.04977116197077e-14
SULT1A1	1.43877345279685	0.00359831336324968	0.0102668423011858
TRIM16L	1.43738679681136	4.79124279369155e-45	5.18238243266746e-43
TRAPPC12-AS1	1.43731852851131	2.03164492729961e-05	8.92139189703295e-05
FGFR4	1.43725751059051	4.29440442687734e-12	4.59899404779357e-11
TMEM205	1.43725407707831	1.82925323383641e-16	3.15426883712834e-15
HIC1	1.43710937405144	4.92689666924511e-05	0.00020210383234159
GYPC	1.43671147729205	1.97425995713967e-12	2.18610935039998e-11
FAM72B	1.43589676450272	2.72196361170917e-19	6.0029514461753e-18
AC010618.3	1.43582	1.67558024218218e-05	7.44994533687727e-05
MAPK13	1.43487980484367	1.77324215734599e-05	7.85481578112533e-05
RASL10B	1.43453893479714	1.1193992956998e-20	2.79802790341096e-19
PLCD1	1.43435167254039	1.78451283266256e-08	1.22375410276767e-07
ABCB8	1.43423243517784	1.54488666184327e-15	2.44104402425116e-14
IFITM3	1.43199633837487	7.32304973033005e-30	3.47822936892084e-28
KIAA0895L	1.43132515718602	5.10869452947693e-21	1.31281312120338e-19
CXCL16	1.43016633457698	4.71302123594842e-18	9.35371587411414e-17
VAMP5	1.42910384763246	3.76770127030736e-05	0.00015787325132635
FBRSL1	1.42870521812462	2.79954984567636e-15	4.28412142300416e-14
C1orf162	1.42802514206989	0.00762100124188926	0.0201745851098005
MMP24OS	1.42767134922492	1.08314563625006e-10	9.83385484937291e-10
PCMTD1	1.42728630533427	2.9342466363844e-13	3.56970004904924e-12
IFT140	1.42647524427867	4.11364814566419e-24	1.31393786945269e-22
PIK3CD-AS2	1.42620993575381	0.0183556613574472	0.0437929935494098
SNHG10	1.42574059315345	4.11081336772988e-11	3.91440235688276e-10
MIIP	1.42456168429427	2.02280063553867e-13	2.50831495170809e-12
FSTL3	1.42364956063183	2.56327929135098e-07	1.4898826091106e-06
EID3	1.42355	0.00026185537362536	0.000943678702224605
PRRC2B	1.42293272622211	1.68714417842155e-30	8.36401726452485e-29
C2orf72	1.42253153779645	0.00759304414366726	0.0201095245901732
NPIPA7	1.42241981585756	0.00933238441845335	0.0241725720715702
AL139100.1	1.42204	0.00301992409866127	0.00875726466631045
AC093297.2	1.41941867236946	1.68797405483285e-10	1.49375346258098e-09
PIEZO1	1.41879041840956	6.41928673380727e-19	1.37368117911581e-17
LINC01137	1.41851286355921	1.43354707652416e-05	6.43271473372974e-05
PALM	1.41841871241192	4.0962954223586e-07	2.30601953798073e-06
FN1	1.41820698263705	9.77121701960953e-78	2.80139614697143e-75
MYPOP	1.41813857897587	6.41175958963965e-06	3.02366688852686e-05
AC068205.2	1.41810181753253	6.64521422041837e-05	0.000266750198362138
AC012313.1	1.41798	2.36958202186101e-14	3.27638429937273e-13
MAST3	1.41649	5.38393753709419e-12	5.68647037872584e-11
PAN2	1.41618904511844	2.19879216349203e-42	2.10977654526034e-40
PLIN4	1.41542014193824	0.000136332258001698	0.000516524233356476
LURAP1	1.41455363200892	2.09514070407114e-05	9.17650804234804e-05
AC007216.4	1.41258141086353	0.00454711657680367	0.0126894788391721
NBEA	1.41227105280354	1.18296899537258e-13	1.50293273966289e-12
PKN1	1.41118603155258	1.62203799903641e-14	2.28661233560843e-13
SMG1P7	1.41117631697161	7.74507485174673e-15	1.13486330771038e-13
MZT2A	1.41040840279804	0.000735740771162393	0.00243703889067098
KYNU	1.41039188184983	1.50217596895643e-21	4.02089756549911e-20
PIK3C2B	1.41008719290303	2.86790285779354e-14	3.9379467053696e-13
DOCK6	1.40996083298357	1.98577261689304e-17	3.72074371587297e-16
AC079807.1	1.40928762762566	0.00255157797072272	0.00754721558624213
APBA3	1.40887439116789	2.18954071166486e-08	1.47933874999367e-07
ZBTB46	1.40791240945642	6.22173365565203e-21	1.5868421658081e-19
CATSPER2P1	1.40770188059529	0.000202178503459373	0.000741528925449943
DLGAP1-AS2	1.40721840788759	5.58656594370121e-24	1.76779153186588e-22
MTCL1	1.40707889223162	5.49314912332393e-17	9.88766842198307e-16
MAN1C1	1.40682374346166	3.67989428725681e-06	1.79440091105662e-05
DRP2	1.40667384617052	0.000108258758847832	0.000418609916402829
EFNA1	1.40632576232857	2.99198855275998e-13	3.630665966419e-12
AL442125.1	1.40625102314417	6.15597967881744e-08	3.8990602192478e-07
LINC00526	1.40553549841739	0.00184934175008483	0.00563180653762715
ASMTL	1.40424182168421	1.86931247845289e-08	1.2785968371778e-07
AC103706.1	1.40400294658187	2.01166660049777e-06	1.02241816372159e-05
GAS2L1	1.4028	5.79837469974272e-10	4.7792907639445e-09
ANKRD29	1.40176863627092	1.82273149469669e-05	8.05603986771962e-05
PDIA4	1.40148919610858	2.68730503911895e-60	4.99586802428708e-58
MAP2K7	1.40052357368189	5.79093257100331e-15	8.56971588679071e-14
TMEM129	1.39989201294485	3.79377077932596e-22	1.06332826224783e-20
LTB4R	1.39947568515306	4.02758386181941e-30	1.94797531658241e-28
ZFYVE21	1.39921948593257	1.13822536602122e-13	1.44918195879299e-12
CDH24	1.39771322793103	1.67081336878817e-18	3.44529245439197e-17
IGFBP2	1.39731491570587	7.44539336993451e-05	0.000297016899632794
MAPRE3	1.39610107460919	1.24257273943767e-22	3.58838117811393e-21
EZH1	1.39481820090438	5.30789720492902e-38	4.06130938548202e-36
2025-03-02	1.39452849027932	1.28134814499442e-08	8.98378328175819e-08
EEF1A2	1.39284098926096	1.10182646209928e-20	2.75990131495941e-19
FJX1	1.39265971209731	6.44358633731765e-11	6.00829077127001e-10
ENKD1	1.39229573634734	5.86804781057008e-09	4.29781673438983e-08
TMEM170B	1.39167336374826	9.87485975251668e-05	0.00038490116735608
C17orf113	1.39068542260077	2.63843751991672e-06	1.31623184955845e-05
SNAI1	1.38944911156563	2.52668594128272e-10	2.17923228194142e-09
NAA38	1.38897947702257	1.78134600065891e-09	1.39116867186345e-08
AARS	1.38891560915604	1.03197840706744e-33	6.0336506571442e-32
HCN3	1.38877427433227	9.82561507418569e-17	1.73064645673814e-15
CAMTA2	1.38864223015364	3.45682629451007e-18	6.94165725773515e-17
TWIST1	1.38808638632334	8.2923964534601e-16	1.34235282997644e-14
SERPINF1	1.38664373234276	1.4717046594401e-21	3.94377072928339e-20
MIR29B2CHG	1.38649885521787	0.00984207602847967	0.0253492846816433
FLCN	1.38599753725796	4.762104965784e-27	1.86687067159466e-25
C4orf48	1.38536151919476	2.57888286632408e-06	1.28814224783895e-05
PHETA1	1.38523912895024	1.06653802402243e-10	9.69417067213055e-10
ARID3A	1.38478191014197	1.50867348321896e-09	1.18561407551778e-08
RNF39	1.38418539553079	0.00213899246377417	0.00642751163883952
FCGRT	1.38264426897397	1.52074733123897e-12	1.70535831734979e-11
AC091563.1	1.38229221075969	0.00294213770826736	0.00855567749064282
ZDHHC14	1.38203635913657	1.30978586423864e-09	1.03615905669623e-08
AC018682.1	1.38153209126665	0.000994317958901236	0.0031917436478951
PLCXD2	1.38119054503284	0.00882909762213614	0.0229815365364637
CCDC17	1.38069486484185	0.00290764079645219	0.00846985192708732
URAHP	1.38028	0.000120321928880839	0.000461282522901311
SAMD10	1.37972442067482	8.59797393025672e-07	4.60286586376578e-06
CUL7	1.37945384381603	1.28790156202144e-18	2.68832504998791e-17
CHMP1B	1.37879943891244	7.5880230279391e-27	2.9123321931103e-25
CAPS	1.37842542950871	0.000392119761368757	0.00137097881891433
IRF2	1.37773907122922	1.84693378348145e-13	2.29730558430509e-12
TMUB1	1.37763327933084	2.77378960540741e-11	2.6918881505006e-10
ASPSCR1	1.37710266754558	1.66706581124038e-13	2.08677001811026e-12
COL6A2	1.37682	1.49028548883865e-16	2.59231238979565e-15
CCNO	1.37626	7.1792788463936e-14	9.38670985872428e-13
RIMKLA	1.37584808229691	0.000469174297422772	0.00161523026352319
AL133230.1	1.37577399542946	0.00793212419929468	0.0208959180168733
PHF7	1.37524847781273	3.095205863285e-15	4.7093042661592e-14
TICAM1	1.37516	8.32761493843569e-09	5.97059129481819e-08
SEZ6L2	1.37512236102573	2.72971681486583e-18	5.50477468869044e-17
C16orf74	1.37385889257131	0.00407214895160756	0.0114825046157665
DDIT3	1.37320287766729	2.35148620494864e-14	3.2532538216836e-13
AL031123.2	1.37306893195159	0.0132691271101279	0.0328942753112412
DVL1	1.37263203793572	3.21891503345583e-14	4.39708967486308e-13
BTN3A3	1.37169948941713	7.5308833159823e-15	1.10415834496066e-13
VASH2	1.37154283852281	5.43775767372662e-11	5.1044134755029e-10
NES	1.36981	5.59618855881851e-30	2.67403419569569e-28
HSPA1L	1.36922542000937	0.00792874173299886	0.020893946653205
CAPG	1.36918279336913	7.76380455673571e-14	1.00899777843847e-12
IMPA2	1.36901198515914	6.03065858658796e-29	2.70765191936692e-27
C20orf144	1.36818679165198	0.000770060835933474	0.00253835263220293
VAX2	1.36705642653217	0.0186773559745004	0.044461930444589
SLC1A1	1.36625376101277	8.12649678074504e-24	2.53444452679697e-22
CLEC11A	1.36624416920532	0.00554676519752256	0.0151958121851539
LIMD2	1.36483619435716	5.5919687919144e-07	3.08024280954618e-06
MIRLET7BHG	1.36475947117608	2.89916174276438e-06	1.43900202380755e-05
BCL7A	1.36459028358452	6.32604397086271e-10	5.18905695727849e-09
RASSF7	1.36441861086528	9.33706764621126e-07	4.96835558383817e-06
KSR1	1.36421672129459	1.01256701265685e-17	1.95101575977185e-16
UFSP1	1.36420921156343	0.0111669065881266	0.0283533620541039
CREB3L2	1.36274350502055	5.39798050579182e-36	3.70173902351072e-34
CLMN	1.36268360394292	5.07392442657103e-13	6.02490547179063e-12
DNAJB4	1.36182711135749	2.63163954727623e-21	6.91197512880632e-20
BEND3P3	1.36160732114767	0.000947713769856837	0.00306036054654815
ABCA10	1.36156025143894	2.45258396937482e-05	0.000106324809865628
GPR155	1.36043464264652	3.03993787285441e-14	4.1645573760762e-13
LHX1-DT	1.35954	1.08019328896639e-13	1.37750694020601e-12
Z84485.1	1.35834825935867	0.0121617098248426	0.0305177735940055
C15orf39	1.35791433201847	2.91517279012303e-25	1.01417327066912e-23
AC026471.1	1.35776600480711	0.000702087950683256	0.00233336380928195
FNDC10	1.35684860557538	6.40361341573553e-10	5.25087473607314e-09
MYO1D	1.35678583226294	0.016695862948091	0.0403007322508677
TNRC18	1.35605905235997	3.84041014781176e-13	4.61303315235374e-12
ADRA1B	1.35561	2.61351928039379e-06	1.30434783549184e-05
THAP8	1.35542	4.81805033769129e-05	0.000197980186212575
KCNIP3	1.35537202263426	0.000413267284243071	0.00143752496650316
PFKL	1.35531621031321	5.0517118883744e-14	6.74960898909362e-13
AC093525.9	1.35498913637837	0.00764598705834838	0.0202317255688267
SLC25A35	1.35448365776914	0.0041457888186221	0.0116694098329704
PITPNM2	1.35366161241321	1.27916894406335e-12	1.44948115204436e-11
LRFN1	1.35353378336724	1.31726895663101e-11	1.32764642490434e-10
AL355472.1	1.35340917299073	0.0109390919839369	0.027843259476924
ZNF74	1.35199666056199	1.21016944496402e-25	4.34346789025096e-24
AC008894.3	1.35161675651494	0.0109421867572388	0.0278451797749177
SRGAP3	1.34808601646879	6.79609694616399e-06	3.19037133420632e-05
PPARA	1.34764529344964	4.43781882148202e-26	1.62715464832028e-24
ZNF219	1.34729	1.93629160387966e-10	1.69674449047474e-09
PINK1	1.34696	1.26486754414847e-08	8.87346346714535e-08
RPRML	1.34660679000779	0.000788951144662097	0.00259343575609604
AC007969.1	1.34628328159634	2.50373809217894e-11	2.44576977181815e-10
CROCCP3	1.34594086906348	2.22164596028233e-07	1.30566281232102e-06
SNED1	1.34567779178097	1.64422311307604e-22	4.71965418561609e-21
TGIF1	1.34436826053715	3.1392326278283e-23	9.42007309102173e-22
IKZF2	1.34398775147427	0.00262796148233819	0.00773851892509834
MEIS3	1.34274886506243	4.81985913080953e-14	6.45432571056519e-13
AC017104.4	1.34264873904691	0.00332867836478107	0.00954673139307344
MTLN	1.34261989299769	7.00939833793447e-13	8.19634608596996e-12
FOXK1	1.34244900460379	6.16700510024761e-25	2.09045660064804e-23
AGAP3	1.3417	9.86967174567972e-14	1.26404041367166e-12
C2CD2	1.34009331168336	2.76621832192688e-31	1.4247820603587e-29
AC245060.5	1.33999226477038	8.8704210953376e-06	4.09308784922733e-05
HCN2	1.33992664057872	2.2501813463232e-14	3.12035637046078e-13
WDSUB1	1.33939705160282	1.355704209757e-10	1.21370719997658e-09
CXXC1	1.33917780913426	4.28065973598436e-15	6.41452009304054e-14
IQSEC2	1.33896182341433	9.24885712033362e-15	1.33953623880377e-13
EPHB4	1.33881406683452	4.17968109559909e-15	6.27505939122245e-14
RN7SKP226	1.33856838156732	0.000790186702319402	0.00259642126047949
CBX7	1.33690029873772	3.50869135487411e-05	0.000148089427954211
LINC00634	1.33638360696723	0.00806526298727869	0.0212020545785775
AL360181.2	1.33610180999907	0.000490660362923524	0.00168238530203576
BHLHB9	1.33496589869493	0.000565921805883878	0.0019153285866609
ZEB1-AS1	1.33407	3.36310870783601e-16	5.63978398954656e-15
LPCAT4	1.33405	5.33024663839147e-20	1.26585378250662e-18
NR1H2	1.33361	7.50270220523994e-15	1.10070469590561e-13
LINC01311	1.33281	0.00477583743579579	0.0132732804978038
KLHL17	1.33258435334832	1.30211044580467e-18	2.71560211817423e-17
AC064836.3	1.33211959288758	0.0209492439338476	0.0490754290854338
AL133325.3	1.33122	1.55006098688339e-17	2.94375508730064e-16
SPIRE2	1.32927862566362	6.75585788608254e-17	1.21056019772003e-15
AL353622.1	1.32922131823776	1.15778619415673e-05	5.25074905205897e-05
C19orf66	1.32881	6.46847899775139e-06	3.04860222282615e-05
BCAS4	1.32878396431009	1.53837948134748e-16	2.66622564735211e-15
NUP50-DT	1.32850655932012	1.91248249960848e-08	1.3054914962904e-07
SEMA4G	1.32823965365172	1.63314740315019e-07	9.75461235074345e-07
AC064799.1	1.32819741611984	0.00142031194179201	0.00442552611848667
ALDH3A2	1.32699604042629	7.81805311219324e-50	1.00561292896081e-47
PNRC1	1.32672583196354	8.24269731318228e-14	1.06541675863382e-12
ZNF579	1.32605888993009	0.00453178549479148	0.012651145897942
BCAN	1.32571096386229	6.51831871710103e-07	3.55756679339762e-06
ETFBKMT	1.32525405445615	0.00908738582165718	0.0236022083619465
TNFSF9	1.32480491365405	5.83693682421204e-05	0.000236579370923096
ZFP36L1	1.32395097325532	3.58586318656634e-35	2.30619460506845e-33
MVB12A	1.32334654216558	6.54355509457128e-11	6.09481366459906e-10
SIPA1	1.32235074196719	1.47469153689138e-09	1.1596748120247e-08
ZNF692	1.32201640512863	9.78613535395203e-20	2.25650074498685e-18
PCBP1	1.32172817677408	1.34783723694581e-12	1.52149596254092e-11
LENG8	1.32155226669573	8.42112520036494e-17	1.49099029217176e-15
ARSA	1.32148666874837	9.20612052249011e-06	4.23566983668165e-05
PFN1P2	1.32093759569168	2.85483356196542e-05	0.000122447042971394
AC093218.1	1.32008	5.8217094831496e-07	3.19643283020369e-06
MILR1	1.31981297802643	1.85344540719528e-09	1.44652630074185e-08
MCRIP2	1.31969315374394	3.59953139017777e-08	2.35443784938621e-07
DEAF1	1.31969036016958	2.85605340321526e-20	6.9137992658098e-19
EDIL3	1.31908546964015	1.57687227815871e-28	6.84730889253006e-27
NOP53	1.31844628307974	2.28075781743462e-10	1.97643528855332e-09
WDR27	1.31828110911484	3.11252916227746e-38	2.40473194628423e-36
ZNF333	1.31795312211926	3.48117423912954e-12	3.7551233995615e-11
ACOT8	1.31778235713566	4.97394600138361e-17	8.98027458641308e-16
MERTK	1.31738510217265	3.53610443082012e-14	4.81104294086881e-13
RNF24	1.31721970486374	9.09812189602282e-45	9.75220309179094e-43
AL390879.1	1.31654769112402	2.74870600771291e-11	2.67081290974016e-10
AC141557.2	1.31642	0.00312178675531686	0.00902186514810785
MEX3D	1.31608832576894	9.09947162691999e-12	9.38176026144662e-11
YIPF2	1.31585607508005	2.87516925890726e-16	4.86957492419624e-15
BCL9L	1.31524177354728	1.50709808609621e-12	1.69084894185504e-11
GNB2	1.31494036772692	4.75047790075512e-18	9.4201976771974e-17
PPM1N	1.31473093723524	0.00336311429511815	0.00963968534890767
AC138951.1	1.31453711843419	0.0156162996223991	0.0380275752982612
TTC21A	1.31398	1.3302907970991e-07	8.04258125197414e-07
EGLN3	1.31281926068187	1.32902076071881e-31	7.02786178268107e-30
STK11	1.31280200186115	1.13167561316572e-14	1.62715123207803e-13
TMEM120A	1.31191	8.81000304235897e-16	1.41889964054534e-14
UBTD1	1.31169405671077	4.57128370140469e-07	2.55048691579428e-06
CTC-338M12.4	1.31168119780958	6.81440760099769e-07	3.70726207757981e-06
SDHAF4	1.31107959332627	3.9491939991351e-08	2.56762350829013e-07
CHCHD6	1.31097176364511	1.96538551876958e-14	2.74623099263893e-13
HECA	1.31045	3.67521075624849e-15	5.54919512409194e-14
MXRA8	1.31023479534465	0.000123087028278147	0.000470932291868389
GABRQ	1.30932861398319	6.54214293168586e-12	6.8459469306243e-11
JAKMIP3	1.30928547665956	0.000211681898392836	0.000773760745646071
WASIR2	1.30754833220037	0.000405581584527819	0.00141244246823123
EPB41	1.30668944295919	1.57457885908558e-41	1.45227436165893e-39
LRRK1	1.30593890280144	0.0125266508540388	0.0312883576910577
TMEM132A	1.30548355700908	9.1034036811265e-13	1.04801448474159e-11
PITPNC1	1.30542418226902	1.12194554773259e-25	4.03900397183732e-24
AC010201.2	1.30470218458897	0.013590984567458	0.0336151199217578
TNFRSF21	1.30429394248269	3.16776627073017e-50	4.1417673724338e-48
ASPHD1	1.30341	2.65032422450486e-05	0.000114252020373764
ALPK1	1.30157345639929	7.24949973683916e-14	9.46811721941957e-13
SGSM2	1.30097770333055	1.86197551726648e-17	3.49980801017955e-16
TLNRD1	1.30047218582607	5.09105685903583e-18	1.00703897770255e-16
PLD1	1.29947899208356	6.0815060298126e-17	1.09219258479563e-15
AC060780.3	1.29940907626428	0.0182613725840718	0.0435986377054853
BIN1	1.2994	8.89100745574503e-15	1.29176562987352e-13
MRC2	1.29774300729183	3.38079278315074e-14	4.60763717456215e-13
WTIP	1.29748556011321	0.000454776138351219	0.00157088880653297
NDUFV2P1	1.29744616466429	0.0103343471182148	0.0264796084876751
INPP5K	1.29740840690423	1.05353238844447e-08	7.45281068665766e-08
NR4A1	1.29729661581109	2.84525345251508e-09	2.17214151928293e-08
SLC6A16	1.29684468804613	0.000226909359701615	0.000825721967530238
SAPCD2	1.29523734644185	7.82105724322776e-12	8.11643602964884e-11
WASH8P	1.29481	2.71657295001779e-10	2.33454568142374e-09
RILPL1	1.29465010633003	9.57904126703354e-14	1.22880251207725e-12
SEMA4C	1.29456228013087	3.34750650158202e-14	4.56750371053014e-13
SOS1-IT1	1.29337	0.000567922407439029	0.00192127972809485
AL354836.1	1.29321146452993	0.00125894660578776	0.00396111244629453
NINL	1.29314887232599	7.06759895474758e-19	1.50161236363548e-17
ZNF204P	1.29247664015986	5.38802067268023e-07	2.97616852198465e-06
PIR	1.29243672962934	1.5510276565614e-27	6.35327910393858e-26
TCF4	1.29241	2.37729829500073e-26	8.89468399808763e-25
NKX2-2	1.29165497555447	0.00300457997347874	0.00871595575385834
OTUD1	1.29149395140266	2.69424782960082e-05	0.000116019401652518
CDC34	1.29131988668665	6.45895819646246e-11	6.02026514857112e-10
RPH3AL	1.29091097536164	0.00870748508366787	0.022682355232727
CROCC	1.29048284791728	1.79945962012099e-07	1.06996354623686e-06
SCARA3	1.29016829961524	1.76115455108819e-25	6.23637406215694e-24
PAQR5	1.28991	1.23635051052088e-18	2.58752829800835e-17
EXD3	1.28955431291501	6.80304453199429e-10	5.5592461429717e-09
TRIM56	1.28946132383209	4.0201272617157e-19	8.71247252457075e-18
CERCAM	1.28945760643425	5.34765782227082e-16	8.81863240046821e-15
TPCN1	1.28872803687004	1.68207279375852e-38	1.31234767869763e-36
MTURN	1.28871999110832	4.00505509119228e-18	7.99532642198084e-17
AC120053.1	1.28818670101002	0.000892676545094628	0.00290113781303903
CRYL1	1.28770476306733	1.77267506557235e-09	1.38485147276295e-08
NOL3	1.28768846921371	9.18453827086875e-08	5.68858075725124e-07
CFAP58-DT	1.28757029947252	0.00169910802769718	0.00521501027048653
INSIG1	1.28754942738992	5.41160805346044e-40	4.55034011449275e-38
TPRN	1.28711848366692	3.20965630815415e-07	1.83598513242395e-06
ACVR2B	1.28698	1.0696664224109e-19	2.45930262682992e-18
ZBTB12	1.28681465510239	8.56069159192522e-08	5.31325553264091e-07
LINC02210	1.28620318414149	1.52577702537375e-19	3.46444561982765e-18
TTYH3	1.28584	2.48281615377072e-10	2.14528297731039e-09
IGSF9B	1.28577	4.15258462921461e-06	2.00924977301323e-05
SLC48A1	1.28571709582791	1.80526768747368e-25	6.38308319333192e-24
ROMO1	1.28538328580794	1.0951453514715e-12	1.25048362685296e-11
SLC1A5	1.28488869715334	9.46749566336185e-21	2.38653100429405e-19
FADS3	1.28486738211832	5.89844849918335e-25	2.00227504260438e-23
P2RX5	1.28406955130728	5.70351105039277e-13	6.73886539002713e-12
NME4	1.28357885351909	4.92306685873877e-20	1.17149298970548e-18
FAM53B	1.28344953668242	1.61770207151798e-14	2.28185171866282e-13
RPL13P12	1.28337692330252	3.51140141907007e-11	3.36924629710449e-10
CHRNB1	1.28088	0.00042996480444123	0.00149037763823503
TEAD3	1.28051077650094	6.78524326905004e-09	4.92261124482667e-08
RALGDS	1.28043521730263	1.2026617326981e-05	5.44182137122724e-05
TMCC1-AS1	1.28006039545127	3.05932193583263e-12	3.31661160752042e-11
GPSM1	1.27990351178999	6.28067256689504e-09	4.5802906650884e-08
FASN	1.27985	7.90001885637741e-14	1.02446239077034e-12
AL008721.2	1.27954959089557	0.000387861845099226	0.00135708873194842
TCEANC2	1.27923045953012	1.33921677594388e-17	2.55557356859348e-16
RANBP3L	1.27886779317716	2.04589844748379e-08	1.38859667587919e-07
ZNF192P1	1.27869734284425	0.000595411800852515	0.0020057218591572
ARC	1.27820622601403	6.56978204387864e-09	4.77649048323056e-08
LRFN4	1.27802157442061	7.83292292995059e-10	6.35397107199194e-09
GABRB1	1.27789762068129	1.29634040902352e-06	6.78568332008881e-06
KIF5A	1.27729504522876	1.91875425317994e-19	4.30742228383677e-18
MST1	1.27706188006816	2.05380635658025e-05	9.01371745872071e-05
PROCA1	1.27702128953437	3.11007024127528e-06	1.53446467885935e-05
CYHR1	1.27662189436113	2.29978215964708e-12	2.5277420910375e-11
FAM72D	1.27604752216777	5.72985310842807e-09	4.20306980789625e-08
DPYSL2	1.27518	1.13015467179888e-49	1.43813692888375e-47
RN7SL381P	1.27478749811051	0.00182135166660966	0.00555723608906829
RASSF4	1.27446093161771	0.00765723335619337	0.0202569788709258
AP006621.3	1.27429094147699	2.826177220138e-05	0.000121335209180883
MAFF	1.27420704320945	3.19626880982086e-06	1.57373086278703e-05
MXD4	1.27418523101639	2.04022002981051e-17	3.81975419585924e-16
TRADD	1.27416133956199	3.1288166687878e-07	1.79362374007407e-06
SOX9-AS1	1.27282	0.00164202549069016	0.00505676699578919
PPDPF	1.27280171416439	8.77031406587728e-17	1.54820766700012e-15
STEAP2	1.27249	3.09246740113981e-07	1.77492412632713e-06
FAM69B	1.27242752484104	5.86416947919522e-05	0.000237557792638871
AC132192.2	1.27143549071491	0.014783374873811	0.0362328961270168
FUT2	1.27112512765787	0.00234979013331052	0.00699819849965671
FKBP8	1.27055	4.30325343670746e-13	5.15350874584251e-12
NPC1	1.26972833581741	7.59050045858688e-38	5.71593509216878e-36
ZKSCAN2-DT	1.26969517002005	0.000166547142469447	0.000621379084697862
TOP1MT	1.26955372975802	7.16290026720672e-14	9.37044391195443e-13
RPS11P5	1.26876313997077	0.0059573840896424	0.0162013613482435
TMEM79	1.26815323015104	3.18974689525842e-06	1.57084472515665e-05
LINC01089	1.26811357938525	6.72948603837772e-06	3.16222057206233e-05
TMEM81	1.26716552102675	0.00206132192111651	0.00621688421227991
PLXNB3	1.26642676018942	1.21921436470793e-05	5.51147891766526e-05
ERN1	1.26588068972053	4.25486096116344e-26	1.56489445798833e-24
RASIP1	1.26574750655467	0.0205746359388816	0.0483167903682648
SNAPC2	1.26551291050616	3.65129893782761e-13	4.39263445523487e-12
PRKD2	1.26371454739671	2.16158070280852e-15	3.36409250516883e-14
DCXR	1.26306283965608	1.21825090960479e-10	1.0996636139681e-09
EPG5	1.26240798059917	3.10753192066581e-24	1.00063368855431e-22
DACT3	1.26088517021594	0.00199343176451305	0.00603200690085867
ZNF397	1.26070532696681	1.11595415363346e-22	3.23844451705631e-21
TP53TG5	1.26003153251775	0.00143962248539656	0.00447807276633943
THEM6	1.25962452584668	8.92450729668159e-10	7.19646139043833e-09
CDC42EP4	1.25884511986302	8.3629152659745e-18	1.61923459454133e-16
OTX1	1.25882125773145	7.15480422595546e-05	0.000285999867899943
TNFAIP8L1	1.25830930862637	2.36472377617585e-09	1.82106689248804e-08
CD37	1.25801651720351	4.88193808712592e-08	3.13381706828293e-07
FBXO46	1.25791241104104	5.02407970138373e-09	3.71513364120967e-08
C9orf16	1.25790225491471	3.70513693531829e-06	1.80486056321052e-05
MEF2D	1.25753	1.4582614674231e-13	1.83699258225517e-12
CCDC74B	1.25730328983068	6.79691554800374e-09	4.92657332867185e-08
TIGD7	1.25714700074835	0.000150687491994593	0.000566502139423706
PDE3A	1.25713262946144	0.000353402056309512	0.00124535107513237
MAP2K3	1.25647763630131	3.31623273020073e-16	5.56902428001811e-15
HSD17B6	1.25644746414795	1.26173010531276e-05	5.69609743616438e-05
HHIP	1.25615135577395	3.33710621960102e-19	7.29199078068191e-18
LRRC45	1.25569210124831	7.12814599057668e-12	7.42650446548873e-11
CCDC85B	1.25530792033046	0.000881283873072544	0.0028680294096874
MVD	1.25507169338798	2.79649520109381e-10	2.3989168522064e-09
INF2	1.25488521442914	2.29437764468368e-17	4.26872638255613e-16
AL117379.1	1.25481142118346	0.000246217419209317	0.000891779255327992
PACS2	1.25450260231891	1.73363137328464e-18	3.56247773391031e-17
KCNN4	1.25389353648644	4.49728876736817e-12	4.79683924286388e-11
TUBG2	1.25186604924194	7.09539979658793e-17	1.26758358528233e-15
DKK3	1.25174692515298	4.62486576410741e-18	9.18641950940734e-17
PDGFB	1.25171296510208	4.01409649080196e-06	1.94619886094383e-05
ZNF750	1.25138211319716	0.0188443	0.044779287728179
ACSM3	1.25075927343481	0.00191468169391199	0.00581367431266171
ZNF248	1.25016067645801	1.64945750669152e-14	2.32114079415917e-13
LARGE2	1.25000543940179	0.000133457008502796	0.000506417313719111
LRP10	1.24995715445393	1.6632248034597e-20	4.08021622918834e-19
C5AR1	1.24942	0.000102423354609813	0.000397856047387383
DLGAP4	1.24935462900342	6.48308847893762e-24	2.03524503225329e-22
SBF1	1.24889052940036	3.10753611732051e-13	3.76320251642538e-12
SSBP4	1.24888267570337	9.54819958171978e-11	8.7153416665364e-10
ID1	1.24859	1.09356021397384e-23	3.38832797548457e-22
MXI1	1.24810497468479	6.60753651569051e-28	2.7584726127609e-26
TSPAN33	1.24806842431696	7.58161589952304e-07	4.08912357083069e-06
HMG20B	1.24772734641482	6.25533851534975e-12	6.56024836100761e-11
BDKRB2	1.24726489644172	0.00212091592935473	0.00637963790354255
STOM	1.24690499829775	4.64754570815477e-08	2.99142541712878e-07
AC005726.1	1.24671709843517	3.14202514701271e-06	1.54940786671053e-05
Z97180.1	1.24649891481601	0.000780404626398638	0.00256853506082738
UBALD1	1.24476055312536	3.19554312034888e-07	1.82967141703133e-06
CDRT15P1	1.24419777993027	0.0103762439670139	0.0265697767328312
FAM214B	1.24392719345575	1.14802839698009e-07	7.01373138242314e-07
AC092368.3	1.24337797506916	0.000385679428246449	0.00134984963591006
HTRA3	1.24311161526813	5.99143055358613e-05	0.000242181215310235
TRIM7	1.24285742540814	2.89837753766811e-12	3.15074426159663e-11
DGKD	1.24240687273281	2.32463752366268e-31	1.20779638674841e-29
MOB3C	1.24187526076377	2.21110492481257e-06	1.11876361451924e-05
GALNS	1.24160116660435	2.17400480382355e-17	4.05168101315256e-16
MMD	1.24156	3.11055769813587e-15	4.72963776260966e-14
RGS19	1.24071576912149	4.42181181419542e-11	4.19375982186506e-10
LEAP2	1.24069	0.000350246815356456	0.0012349197241402
BMP2	1.24026989794884	4.48020647454282e-21	1.15993573353819e-19
NUP210	1.24002	1.06871020273406e-29	5.00610787091726e-28
NCK2	1.23919890527527	4.13116199212494e-10	3.47613616565081e-09
ANKRD35	1.23893639114472	0.012436205500877	0.0310983549914744
YPEL5	1.23718533328227	1.33637993409175e-18	2.78038689909874e-17
SIX5	1.23708899877748	7.64536981681811e-07	4.12164069236528e-06
AC000123.3	1.23651559983525	3.79015319886753e-13	4.55507502627534e-12
OTUB2	1.23492458592224	0.000433809145104888	0.00150195291967349
BTN3A2	1.23432213498591	9.02129968883931e-24	2.80249148036058e-22
IKBKB	1.23382548070204	2.52324879676806e-26	9.41116432098632e-25
FAM220A	1.23345608488209	1.74201195487155e-23	5.33499568573016e-22
SUN2	1.23305929817906	3.05716872088216e-13	3.70409301843746e-12
AC124944.3	1.23279168912512	1.75562527634637e-10	1.54843806804812e-09
TRIM65	1.23242789772296	5.12162780058981e-16	8.46937144842495e-15
ADRB2	1.23181	0.000124791208259088	0.000476879972977881
ZNF514	1.23180338749205	5.43065955851367e-15	8.05158721834214e-14
DUSP9	1.23115987571239	1.09960913463784e-05	5.00407323921249e-05
GRAMD4	1.23111169881911	9.44469028829187e-18	1.82275628629516e-16
CSNK1E	1.23061678334622	9.66741353299196e-27	3.69848508731634e-25
MIATNB	1.23061313633749	0.00951708434299057	0.0245894179181111
AL133367.1	1.23024168061347	7.54511608893623e-05	0.00030069265190475
AC005332.3	1.22975142611645	0.00635210301353341	0.0171571672315597
HSD11B1L	1.22886341640477	4.39656148516905e-05	0.000181945024478642
TMEM145	1.22869095162774	5.85943827680343e-05	0.000237410511212012
PLPP3	1.22803848841831	0.000845719011413	0.00276210946961073
PDP2	1.22777906194679	2.02727804474648e-43	2.03548980391507e-41
CTSB	1.22764839354518	6.25105061946986e-40	5.23767607538397e-38
SLC9A5	1.22693562073518	1.00817265782162e-15	1.61660893298674e-14
PROCR	1.22675502163662	4.15513847359381e-31	2.12635860468039e-29
AC010834.3	1.22663506955664	4.26237121724137e-05	0.00017682598585334
REEP2	1.22552994140478	1.86636426355416e-10	1.64002969038164e-09
GBP1	1.22497	0.000156754313867375	0.00058732886990837
SLC38A2	1.22491532518678	2.18590622109489e-22	6.19974069572993e-21
HSPA8	1.22461499074048	4.0154645362633e-46	4.61603836255659e-44
MXD1	1.22409870265497	4.42218594870361e-13	5.28530069489458e-12
KDM4B	1.22272465346333	8.58101933434118e-16	1.38530485807315e-14
RSRP1	1.22270571415449	1.53972239629698e-22	4.43037897730143e-21
TMCC2	1.22255557790683	2.34021983044444e-07	1.36892505125998e-06
NBEAL2	1.22222284058263	3.7505820724504e-17	6.82852723764572e-16
CFAP53	1.22219814561852	0.0170446859939421	0.0410563162174155
PLCD3	1.22204677212209	2.04959273992336e-11	2.01871311420597e-10
GOLGA6L10	1.22130758226535	0.00082850120841385	0.00271183146566932
[truncated: 2,851 more rows]

## Sheet: Data S2 GDEC-2 vs GSC-2
gene_name	log2FoldChange	pvalue	padj
DMBT1	6.95035902680213	8.8557378285874e-69	9.53847304499135e-67
TSPAN8	6.88649260063641	7.94594530239451e-86	1.39325067282838e-83
CDH17	6.80849842089227	5.56611298760899e-74	7.31976218992604e-72
MUC5AC	6.64364931864149	0	0
MUC5B	6.38081975370749	0	0
TSPAN12	6.3758193030313	1.20799286544054e-65	1.19840309751752e-63
STEAP4	6.3703332583729	3.28029835692429e-20	6.9149178504446e-19
AMBP	6.28841852333108	3.51257587565315e-71	4.24871410328335e-69
F5	6.24011185479654	2.63953855200016e-196	2.2962970195266e-193
DSCAML1	6.12585096013874	2.06242692131267e-28	6.74133447011145e-27
RNASE1	6.09403094553409	3.00710683859814e-37	1.45027184610344e-35
MUC13	6.04547386650689	5.0065421882144e-87	8.98753791708107e-85
NCMAP	6.02015960906593	4.75404881794785e-24	1.25915492052883e-22
ASB4	6.01837865091769	3.36341333252825e-45	2.10739740078827e-43
GABRR1	5.90080130653963	4.29194726896943e-63	4.07897291079074e-61
ALDH1A2	5.87677633110031	2.42157024036364e-26	7.21653455425366e-25
ROR1	5.83856269716261	0	0
SCIN	5.79874876616707	2.8834205446233e-127	1.00338598921284e-124
VIL1	5.79599530239356	6.9958440483198e-22	1.62630006710119e-20
MRAP2	5.74875147449679	6.29723190818841e-33	2.5618181390524e-31
FAM198B	5.68343765863589	1.83649665350625e-18	3.45876084976335e-17
TESC	5.56536774195107	9.26996822281452e-80	1.37945665284106e-77
HS3ST5	5.55786593547278	6.01921676595974e-30	2.12400411902096e-28
ACOX2	5.3222841405167	1.80374551833529e-136	6.9150711659705e-134
AC097478.1	5.25029333047747	1.56461976527955e-19	3.17115900276508e-18
PCDH15	5.21954232564115	1.0217957338312e-27	3.20999968104554e-26
FREM1	5.18175461693941	7.92032578726094e-58	6.53831565627938e-56
CDH12	5.14613734186285	1.16353063326467e-38	5.914134695239e-37
SUSD4	5.10622560329213	4.0925266870702e-18	7.50761241969512e-17
TDO2	5.01893980953477	7.89691687503076e-68	8.30792385099166e-66
TMC8	5.00647264224628	1.4352873151813e-154	7.37835540501952e-152
DCC	4.97577784284279	1.17658213339895e-98	2.71562359952559e-96
BRINP3	4.97349541105291	6.46081390452338e-30	2.2656922435103e-28
THBS2	4.94488688470985	3.25065408193845e-97	7.2798559088481e-95
PRLR	4.89404378933726	3.44330873848053e-37	1.65711064586577e-35
USH1C	4.88777655789052	5.76694521883573e-09	4.82941628673993e-08
CADPS2	4.85590391157988	3.2519075104898e-14	4.47142224801026e-13
DPP4	4.83041435298588	6.68415034121415e-112	1.93831790471696e-109
MALRD1	4.82387834147393	4.28722952662278e-47	2.8108070916719e-45
IL1R2	4.80467824764889	2.73857157452985e-38	1.37347561960733e-36
FGA	4.7688625901629	3.94493766079534e-10	3.76500189660463e-09
AP000851.2	4.74912802770347	1.76803765401689e-13	2.29439149146346e-12
HPGD	4.72832142336734	1.20652800793672e-78	1.76067464590456e-76
BCL11A	4.70351317605481	1.88947732768797e-30	6.79460853338223e-29
DDC	4.6946118155627	2.24685228057075e-103	5.52408171024238e-101
UNC5A	4.68851822136578	9.00759702499344e-10	8.28559727972048e-09
KCNN2	4.68737505632409	4.31581596638417e-30	1.53248730523773e-28
DYNC1I1	4.67450838160223	2.5459141746979e-11	2.72532099940804e-10
MMP13	4.65771100856374	6.0712552193942e-11	6.24491686255013e-10
AKR1B10	4.6489290763643	7.75140148819737e-249	1.0958059391346e-245
PPP1R1B	4.64745453386692	3.06034082270721e-270	4.9444177906296e-267
LAMP5	4.56735453880893	4.15945771505848e-06	2.37163534300246e-05
ADGRF5	4.52087701980025	5.63860287499135e-106	1.5004653932874e-103
RET	4.50469127089013	2.65386890288725e-28	8.60199408013999e-27
SHISA3	4.48823766059696	1.86344330429865e-15	2.84215941334668e-14
STUM	4.48490479025525	8.06945260474932e-09	6.61554724417632e-08
PLA2G3	4.48436013882553	1.51911490944454e-16	2.53398673574677e-15
CYTIP	4.43472085451479	2.78925010522025e-40	1.51295079448386e-38
SGK2	4.4153769374582	8.8511807008972e-47	5.75301311131016e-45
HAPLN1	4.41447496469374	4.21049908750197e-194	3.28404409862783e-191
MMP1	4.41226454272366	9.01169828734967e-40	4.78487332304137e-38
CLIC5	4.35336972637757	6.87015069180914e-71	8.22200732793814e-69
HNF1A	4.34921312303031	2.29741266786743e-38	1.15478171409986e-36
STMN2	4.33183977875696	2.33948036143543e-52	1.71251476683845e-50
EHF	4.3234664444484	3.85422071421178e-13	4.88122163128535e-12
HLA-DRB1	4.31395521769821	6.94525063006261e-17	1.18294144579357e-15
LINC02384	4.31259536917793	1.27735708758587e-63	1.24002317442509e-61
DRD1	4.30262550231009	5.42510851615772e-09	4.56342616314509e-08
FCGBP	4.30189894753986	1.98489719537812e-207	1.87068290259407e-204
NEFL	4.29862870916983	1.45322743418714e-49	9.96077313147846e-48
OAS1	4.29634936942352	4.15819262685688e-53	3.0938868100946e-51
DCDC1	4.28667466749763	5.56129875985928e-21	1.23083186545261e-19
SPARCL1	4.2796085495579	7.4374713380911e-197	6.7291265678513e-194
MTTP	4.27717411540615	1.75762079330703e-21	3.97556247238116e-20
AC008033.3	4.27404371311334	2.60492276262403e-27	8.082407128641e-26
FAM131B	4.25327512994949	7.40220312390654e-77	1.05968628139014e-74
CTNND2	4.24917621353107	1.76980944683725e-19	3.57388979098049e-18
LINC02458	4.23725496658414	4.19096283843102e-19	8.24307725586706e-18
EDN3	4.22898501829601	1.51333835850227e-14	2.13139479022185e-13
HOXB-AS3	4.22354628060637	1.68593191195822e-33	7.04881588106894e-32
KLRF1	4.22266463184563	4.93176766563444e-10	4.66548108862339e-09
FGB	4.21514275388032	6.67913589375879e-63	6.29480728253875e-61
AGR2	4.19977870762071	0	0
CES1	4.14293181089667	6.74340041420484e-75	9.07910559338686e-73
LUM	4.13603293559354	5.01360549661092e-37	2.39246292674773e-35
LRRC31	4.13344579876524	3.37192807373971e-07	2.23075873354544e-06
PDGFRA	4.11823615144424	1.63913685090461e-22	3.92750385917493e-21
AC126564.1	4.10334917317383	5.52673034428413e-06	3.08740710440511e-05
CD69	4.10101430946856	1.797495302954e-52	1.32435004096145e-50
GOLT1A	4.06832518416241	3.73821218342639e-09	3.1907404293178e-08
HIST1H2BC	4.04986005125431	4.65387244401041e-11	4.86216816679314e-10
LBP	4.01643659125353	8.37617944229063e-09	6.84468218226777e-08
AFF2	3.98240729397017	1.42497785296832e-07	9.88395401910167e-07
ABI3BP	3.98041854929225	1.02025048210879e-141	4.27352697311458e-139
AL109613.1	3.97118494168271	1.66458896138803e-25	4.77808854284718e-24
CLDN10-AS1	3.95165584976067	1.7686407325893e-07	1.214108793033e-06
KCNH7	3.93784136149587	2.50491020358946e-07	1.68176206277798e-06
TFAP2A	3.92498934307977	2.29972114813333e-48	1.53897611389431e-46
TF	3.88787672970881	3.48144623425376e-12	4.04452143670189e-11
RCAN2	3.88493532749434	2.655906076639e-132	9.53554595992026e-130
GCNT3	3.88337137215452	1.41294346473345e-75	1.93693140780642e-73
LRG1	3.88222183307413	1.10300392207647e-68	1.18240974945249e-66
UGT1A6	3.87885548904871	3.10911899688162e-06	1.80274705435697e-05
VWA5B1	3.86729766251268	6.43327305504584e-51	4.59035341426125e-49
C4orf19	3.86569688190714	1.071148286151e-09	9.75767341298813e-09
GABRA2	3.86377870725716	4.13580659837255e-16	6.67245431159691e-15
AQP3	3.83447538444991	1.06954896586386e-39	5.65236636889597e-38
MYB	3.80938142026766	8.7787507458873e-42	5.00167665292758e-40
PIP5K1B	3.78837706289985	1.42989882864081e-35	6.49455453916192e-34
RGS4	3.78066483219431	5.51833613806756e-12	6.30082004578244e-11
ATP8B4	3.76033961515633	2.48054282407957e-12	2.91467003313537e-11
HSPA1A	3.75323093558528	4.12564303508203e-188	2.82781575183395e-185
UNC13C	3.7520841974645	9.987390019508e-06	5.39023562040686e-05
ARSE	3.74283017255264	5.60193037147272e-38	2.77264908254577e-36
TRIM15	3.73325235189025	2.32115898878654e-65	2.292676644863e-63
CAMK2N1	3.72262838782816	5.81346739454691e-80	8.76632126648377e-78
TENM1	3.70585678821098	1.36697045007703e-18	2.60046296133661e-17
CACNA1D	3.69589080407694	1.24923579998964e-67	1.30214122396155e-65
AC004947.2	3.69007087904765	1.43293497396789e-36	6.76650442091435e-35
GATM	3.68746543886783	7.0038003593419e-79	1.02869454758412e-76
NCALD	3.66472246510702	1.56033548954016e-40	8.56631758201673e-39
VGF	3.66299201837387	2.94091557958554e-151	1.38584519780511e-148
KLHDC8A	3.65467731557898	1.42062492005907e-26	4.2673459584085e-25
ADAMTS9	3.61916543327366	6.83233421014459e-108	1.86193454818386e-105
GPRC5B	3.61640557428808	1.25886514833638e-51	9.03945104451445e-50
GRB7	3.59944071640451	2.05251594494317e-19	4.13409244511749e-18
HOXB8	3.59473503872646	3.74865042432376e-38	1.86763709136077e-36
NRGN	3.59151758645139	7.82449655351025e-35	3.45668530359079e-33
CAPN6	3.57164463693759	2.23648945968675e-214	2.19944152559367e-211
RXFP4	3.54892274010281	1.49316611611896e-34	6.50749988063482e-33
ONECUT3	3.54891909202925	7.91001147039114e-08	5.70524711252479e-07
TENT5C	3.54684658268941	3.96177904624892e-62	3.64274309947578e-60
C6orf118	3.54432083393048	2.26299620273451e-08	1.75417104556724e-07
CRIP3	3.53985963751894	2.27175418469145e-07	1.5370866857175e-06
SSTR5-AS1	3.51935631810056	9.82316160298069e-11	9.94584119506805e-10
CD24	3.50298741844914	4.91937692867469e-219	5.29863746427109e-216
LINC01091	3.49846450736443	1.8225698529815e-14	2.55419501267587e-13
HOXB6	3.49296636008512	1.88843765680205e-58	1.5938272895226e-56
AC099509.1	3.46852654815114	9.53650713193532e-05	0.000435946351692088
IL1RAPL1	3.46737084520529	8.21473625603319e-05	0.000379744776977754
SYT13	3.45271391636759	2.14993424500607e-10	2.10699145094421e-09
A1CF	3.44405324718858	4.664071702301e-08	3.49442324724566e-07
SHISAL2B	3.43558429685436	1.86224758425119e-13	2.40698160618158e-12
HOXB4	3.41671200844983	4.90505701427812e-17	8.42425851222148e-16
GREM2	3.39831695658294	1.26707466554258e-06	7.74802969989394e-06
GALNT5	3.39512012918602	8.93269679700851e-72	1.10409108662041e-69
SLC8A1	3.39289962838845	6.08780813169647e-30	2.14152616066629e-28
HOXB5	3.38880099684604	6.2874485735875e-43	3.70353643973895e-41
USP44	3.38873401531314	0.000726103221820717	0.0027742785091829
MAOB	3.3719837587088	7.07979599488757e-93	1.46915509732442e-90
NXPH1	3.36571618083852	1.8224312980937e-34	7.92722567915028e-33
APBA1	3.36374797050891	2.2332008723598e-07	1.51281133668482e-06
C1orf116	3.35517149829707	5.01980280993406e-11	5.22516887979284e-10
ATP5F1AP10	3.3547013572744	4.05791060036836e-05	0.000198113274055109
ERBB3	3.35098316826293	4.29670788695519e-23	1.07746381036629e-21
COL2A1	3.34147995297165	2.17941740956652e-142	9.48004661288176e-140
BATF2	3.33844521946956	1.75116771484805e-23	4.485805497412e-22
LEMD1-AS1	3.32218884978488	0.000950167551478125	0.00354767907673881
METTL7B	3.30923339334452	1.28133106179586e-42	7.48899929890454e-41
SSTR5	3.29881827272513	2.01839631779712e-17	3.53359955977191e-16
LINC02535	3.27010318353495	3.09311220548125e-14	4.25825349822157e-13
ADAM28	3.26316811692899	1.00247205578212e-71	1.22567110431004e-69
LRRC17	3.25909988107863	1.11294514785231e-45	7.03176153610931e-44
PPP4R4	3.25786974412591	7.317003800018e-08	5.30969871519432e-07
KIAA0087	3.2575646022534	2.44586035901965e-28	7.98310468407871e-27
PKHD1	3.22628580976344	3.37762281810678e-13	4.29687573243854e-12
HIST2H2BE	3.22221783697179	1.08146140772552e-54	8.34866060796709e-53
PLCL2	3.21716395037965	6.08494395187149e-30	2.14152616066629e-28
HLA-DQB1	3.2077989285297	3.6493421379852e-05	0.000179600674105934
CXXC4	3.19238978079103	4.74740102652016e-19	9.28905396356916e-18
HGD	3.17728140189898	1.05871589918871e-08	8.56170715900942e-08
MUC2	3.16314385812359	0.00709595048149349	0.0214662704214125
AC078845.1	3.1523070423112	7.61659287975103e-06	4.17951757270957e-05
MOB3B	3.15206813416995	1.46940646593175e-18	2.79063852669272e-17
EXOC3L2	3.14915006584888	6.38909333778398e-08	4.68140272780486e-07
RTN1	3.12303222588865	3.97651158518021e-18	7.30070743061617e-17
PTGS2	3.11952947747925	1.13605277540794e-88	2.10626046942232e-86
PAK3	3.1118176086789	1.34549625709874e-40	7.40481261297238e-39
ERBB4	3.11044255278075	6.53503444941483e-32	2.5224563858586e-30
MGC12916	3.10564562670908	4.80023266773783e-14	6.5328798262071e-13
ITGB2-AS1	3.10509482114314	8.97722481852807e-08	6.42988752914143e-07
MAGI2-AS3	3.10370548639304	3.25500164849983e-52	2.35977186818647e-50
TJP3	3.10211964856872	3.10816280379991e-17	5.40380741423137e-16
SORCS1	3.09934329415019	4.2826597056423e-57	3.44731245131399e-55
RAB37	3.09817740069073	2.74737387077086e-39	1.43516973632716e-37
JPH4	3.09812464115547	7.55232693531706e-16	1.1937532002092e-14
DACT3	3.09461989369624	1.36038322532461e-07	9.45731221021289e-07
CA8	3.08003208528664	1.35063611586533e-08	1.07760276207259e-07
CDH10	3.06724452766547	1.37067723380668e-21	3.12849125645542e-20
ZC3H12D	3.0652434697988	0.000313442543005017	0.00129210076184262
LSAMP	3.05740387455489	4.51045663546318e-52	3.25948941333999e-50
MIR137HG	3.05566268911469	1.34225631362652e-06	8.17460838931562e-06
C2CD4A	3.05127813525121	1.74949211355559e-27	5.45817408503638e-26
LHFPL3-AS2	3.04271521724174	1.83995060324625e-06	1.10158397815847e-05
AC092691.1	3.03193679153857	3.95904383772308e-06	2.26249652767707e-05
HIST1H4H	3.0308674879834	2.97120480128395e-09	2.5660817640413e-08
ATP1B2	3.02545765662671	0.000163833207381973	0.000716085665270117
LINC02232	3.00482333634071	4.6247115003002e-05	0.000223709044964265
ANGPT1	2.99659156560651	7.24950177817077e-35	3.20893308650577e-33
CFHR3	2.99638214443129	0.00158459417612344	0.00564706722384373
GPRIN3	2.99287211913583	1.48100930946197e-104	3.72210550785782e-102
SPEF1	2.99176429521737	0.000517571053645929	0.00203811623649326
KLHL14	2.98536146656691	0.000760506882411579	0.00289691902547449
CDH6	2.97905710718743	1.17115966424962e-30	4.25891647036371e-29
TRIM10	2.97361712859801	1.03056013727563e-11	1.14490372028671e-10
SELL	2.97040464578345	2.70589111997248e-11	2.89109831094273e-10
SCG2	2.95082578697051	1.224864727647e-16	2.04920231321358e-15
GAP43	2.94770746664194	4.70556298332398e-31	1.74483818229189e-29
JUP	2.93766592303339	2.23578205785655e-142	9.54172723899194e-140
KLHL33	2.93498194167173	0.000967583972918741	0.00360378427193298
RCSD1	2.9346525630441	4.21809362034806e-51	3.01927403793205e-49
KCNK10	2.93243997368183	2.22789081079362e-07	1.50966633461177e-06
KCNK2	2.92670436687217	5.45357583354217e-27	1.66022115449381e-25
FRMPD3	2.92089708386794	7.73378559730101e-08	5.58883375160868e-07
PACSIN1	2.91968395441356	1.22327269359443e-11	1.34971731982499e-10
TMEM229A	2.91823631171875	4.0703207076941e-05	0.000198676271228599
KSR2	2.91677766821977	3.811372147342e-06	2.18417599697818e-05
KCNF1	2.91170959418406	6.90586179176262e-05	0.000323738213197676
TAGLN3	2.90348303055301	1.68242317251949e-08	1.3254869292657e-07
AC091182.1	2.90007743688046	0.000421348663242686	0.00169190225703645
HSPA1B	2.89091809210629	8.10937902007242e-91	1.60900038644753e-88
LRRN3	2.87440864858218	0.000523714150670892	0.002059796622157
AKR1C4	2.86006629417506	0.00810710358463378	0.024118713137029
C8G	2.85900296802866	0.00143601794884813	0.00517217993391655
FRY	2.84649144414347	1.35379753096556e-49	9.30746089754101e-48
GFRA3	2.84486207085011	5.60660168782333e-14	7.58013888684256e-13
TTLL6	2.84347521420446	2.6314336212413e-15	3.96274281483735e-14
AC104051.2	2.84345003256693	1.18588262109956e-25	3.42136211819528e-24
CRB3	2.83803354107627	4.58451529180707e-06	2.59307705389808e-05
GAS2	2.83721840735805	2.09749247240698e-13	2.69870206105652e-12
LRRN1	2.83387394329797	3.4151822814869e-09	2.92766363925317e-08
GIPR	2.83209617222264	2.85434439050638e-28	9.22320225269482e-27
LRFN5	2.83067469278342	1.93697452233922e-11	2.09028753438887e-10
AP000662.1	2.82714699971842	0.000784038239872881	0.00297553036034978
SORBS1	2.82304076917786	2.67035099473533e-15	4.01600193815947e-14
CSRNP3	2.82217799348341	8.5788378720542e-61	7.52111371426333e-59
CACNA1G	2.81902175139739	4.75627235333721e-41	2.6368167735327e-39
PLGLB2	2.81605104332132	0.00970694386010537	0.0281886459329469
NWD2	2.81587861296276	1.75176813974316e-16	2.9091955618833e-15
SELPLG	2.81476445170879	9.2197243030539e-10	8.47382950064104e-09
AL023284.4	2.81208217775816	0.00176197836588149	0.00620105627164672
GPR4	2.81178585393092	4.66068688802086e-08	3.4930442915886e-07
INKA1	2.8089645915607	2.60531948929178e-12	3.05177221793324e-11
AC007906.2	2.80294623091397	6.86366152590686e-32	2.64478977946316e-30
AC114947.2	2.79919051336513	8.14040804445208e-07	5.12891057263124e-06
DCHS2	2.78653768787723	2.90448722121681e-15	4.35653822657181e-14
FGF1	2.78123605541801	0.000700546158123572	0.00268433907345368
HIST1H2AE	2.7723337023193	0.00107288821410113	0.00395303119640877
MACC1	2.76767603463904	1.27209219448578e-80	1.98437609290165e-78
TGFBR3	2.76317923175319	1.34526597098889e-62	1.25737896685114e-60
WNK4	2.76205457327209	3.03474699629042e-29	1.02758895672295e-27
SPTLC3	2.75978585594053	1.19907068369037e-85	2.0862907534148e-83
ACSM3	2.75656944181883	1.53850004664884e-21	3.49742035730151e-20
TMEM74	2.75646493455926	4.75314961427454e-09	4.01611845817242e-08
LINC02582	2.7390767233291	4.68879487685208e-05	0.000226421544234665
STC1	2.73819496554947	4.08153145667271e-121	1.24756972997946e-118
GRIK3	2.73540847688548	1.95766792592573e-29	6.64872234482195e-28
HMGCS1	2.73028976124512	5.75697342326508e-196	4.82285118003084e-193
BMP4	2.72420272944918	9.68127307726569e-10	8.86561602164666e-09
ARAP2	2.72283510873346	6.2769171019897e-10	5.87412444889967e-09
VSIG2	2.71906775311951	0.00650144585135069	0.01990204408062
S100A4	2.71880019678925	1.87071823928725e-168	1.11352041722206e-165
LMCD1	2.71295102231029	7.54139109315576e-24	1.96745934413022e-22
SCN4B	2.71222452505157	1.38065974507732e-08	1.10000502902092e-07
NR3C2	2.71033760737901	1.43571506390623e-14	2.02332953461028e-13
HOXB3	2.70927254731943	3.48590171555708e-45	2.17811079845816e-43
CHGB	2.70508331594585	1.20216040113232e-125	4.11994941109271e-123
PCSK5	2.70334055956869	3.01485200028511e-11	3.20756996210955e-10
AL357033.4	2.70303745234022	4.69185210103611e-06	2.65113671429767e-05
FAM83F	2.70288633936527	6.60711493895043e-11	6.78068660635752e-10
AC022613.1	2.70117941516384	9.86704831165518e-20	2.02158302320044e-18
NYNRIN	2.69830737794605	4.2439403492579e-40	2.28556397047296e-38
CP	2.69313902320801	4.32246432192455e-99	1.00793629378981e-96
TRIM6	2.69179412912852	1.66052854944466e-11	1.81359223852674e-10
A2M	2.68824357015983	1.10109527414673e-16	1.85310074448845e-15
ADGRB3	2.68334332711589	1.11300389107712e-05	5.95858816858542e-05
SERPINA10	2.68077140432359	0.00494789202019414	0.0156395150369999
LIPH	2.67537921905807	3.3458416235042e-08	2.54470718500475e-07
ELF3	2.67386812647496	1.85571262232285e-74	2.46908022378356e-72
C10orf91	2.65567725738298	6.82253091775183e-17	1.16555005157574e-15
USP18	2.65447246419531	7.41430875046936e-13	9.14417936896764e-12
PCDH9	2.65436170075179	9.83812587780212e-97	2.18165263950986e-94
NKX6-1	2.64560583768613	1.0263246088312e-11	1.14188078343104e-10
SLC40A1	2.64065785698507	1.39336795411846e-57	1.14605780924384e-55
HMGB1P1	2.63973856941004	0.000453337348482219	0.00180847221963304
SLITRK6	2.63817761806735	7.19369845280097e-80	1.0775779159199e-77
AZGP1	2.63062414739506	0.000110566213630018	0.000498385250318327
SHF	2.62948825069557	6.72319113513042e-09	5.57105943458665e-08
SYNPO2	2.62889696161096	6.21887450576027e-08	4.56407275943516e-07
HIST1H2AC	2.62745436960328	2.76850533038839e-55	2.16681045218183e-53
ASB9	2.62540601537335	3.02024446837514e-13	3.85089682244517e-12
CCL2	2.61761217374233	4.82938419711303e-08	3.60871625882061e-07
GLYCTK	2.60935531579262	1.11127540113022e-39	5.85919307649519e-38
AL354719.2	2.5953630338162	1.2759739128404e-08	1.02019278665737e-07
ZMYND10	2.58670661733473	0.00137335465339341	0.00496704651504725
DLX6	2.58263744762783	4.43036646034048e-06	2.51154032497347e-05
ATP8A1	2.5769902644707	3.9903478659402e-14	5.46023462672119e-13
CFTR	2.5598467246867	1.6473833476524e-20	3.54794868528616e-19
STK32B	2.55269689464736	6.61776738042733e-31	2.43790358921638e-29
AC139100.2	2.55234841266257	1.29654550313909e-11	1.42847358672690e-10
PCDH17	2.53933862323896	5.45213334359496e-76	7.56575485268554e-74
CDH7	2.53912661083535	1.02447387069229e-15	1.60142187154035e-14
NRN1	2.53293929816307	2.20263063430488e-36	1.03363697753822e-34
ETV4	2.53023212441856	3.9558407334915e-103	9.62120016675745e-101
SEMA3D	2.5271876452765	2.79643824256206e-08	2.14343058653037e-07
FGD3	2.52144602897673	0.00359544313833127	0.0117556126548012
MIR17HG	2.51910411959686	2.26836758353243e-09	1.98561170169969e-08
PNMT	2.51805298667763	3.91512048043751e-06	2.23852654567786e-05
BMP5	2.51328279539341	1.93821681744442e-18	3.63520117692996e-17
HIST1H2BJ	2.50688862974281	2.00137811021107e-09	1.76556831025211e-08
AC005083.1	2.49558146795793	2.26552725274622e-13	2.91158868919697e-12
SGSM1	2.49430178981408	7.42838614745649e-13	9.15654857053506e-12
CGNL1	2.49049111530839	2.5320404819379e-42	1.46102611379983e-40
FAIM2	2.48982771939259	2.54453233565037e-10	2.47547427527207e-09
TMEM37	2.48687124913887	1.03758922192966e-28	3.41619077304614e-27
PECAM1	2.48472269613064	2.4302429185177e-25	6.92313155843222e-24
TIAF1	2.48333650560946	8.6475193895059e-16	1.36021029952179e-14
AL441992.1	2.48217723066741	0.000438847955093371	0.00175487438531648
DLX5	2.48057548394704	1.76623956512171e-06	1.05913501387826e-05
SPINT2	2.47559092927899	0.00301210494166704	0.0100104028321432
CORO1A	2.47533738055531	2.52421096596956e-11	2.70464840546023e-10
CLU	2.4746323896101	5.18027985640676e-125	1.67389642960092e-122
BCHE	2.47324428398991	2.86055358405914e-25	8.12850019068262e-24
TAS1R3	2.46954213680261	0.00362496739426754	0.0118418742765652
PDX1	2.46752067269317	1.62111203557199e-05	8.456626644973e-05
AL132655.2	2.46037532716685	0.0029510936369101	0.00982640762156182
HSP90AA2P	2.45913379827975	6.58883277191953e-26	1.92797941097086e-24
FRAS1	2.45602095165687	6.26045267187169e-25	1.733233524909e-23
AC125616.1	2.45275275521681	0.00228947075795503	0.00785224246765502
GLP1R	2.45178105362349	3.13923445175888e-06	1.81881004263151e-05
SMOC1	2.4483628824056	5.11303191503851e-05	0.000245440723442819
SPRY4	2.44727844028221	1.13832664869935e-166	6.60200268382836e-164
ZG16B	2.44646801971547	4.83108674914373e-13	6.0741718276199e-12
FXYD6	2.44526353798696	4.08700369996258e-07	2.66870486978792e-06
DENND1C	2.44259152835776	1.46497004685734e-11	1.60621219049279e-10
AC131392.1	2.44195660239792	0.00224996818649956	0.00773787903458014
AL121839.2	2.43515897297945	3.64479942562727e-05	0.000179416144087624
TENM4	2.43222824190185	2.23993980559557e-38	1.12840085663176e-36
PCDH18	2.43150453391965	6.89287501577695e-31	2.53512097531478e-29
HSP90AA1	2.43074137086174	1.4597043014811e-215	1.50077507250914e-212
WDR72	2.43065167476539	5.26931729380988e-29	1.7579157502756e-27
PDLIM3	2.42956933890084	1.3961768759916e-11	1.53376030879329e-10
PRSS12	2.42776480040476	3.6868733954118e-68	3.91518259769105e-66
BIRC7	2.42195677922427	7.39994152106493e-16	1.17130354978984e-14
SCN2A	2.42081327166103	1.09473344840377e-10	1.10101271095798e-09
EWSAT1	2.41758819678342	1.14985662898907e-08	9.2425753699729e-08
MSMO1	2.41715133949331	3.65786893586748e-67	3.7607880663812e-65
ESRRG	2.41581314732473	1.55611656794168e-09	1.38956970589313e-08
AC007325.2	2.40850921683583	3.15221182597843e-11	3.3505582373969e-10
FOXA2	2.40780026923131	7.60167028680793e-70	8.68394849582366e-68
BAIAP2L2	2.40310497578786	1.07117212087722e-10	1.07923573283393e-09
AFAP1L2	2.40231567249291	3.91739127414884e-18	7.19800757351524e-17
B3GALT2	2.40083439271081	0.00198487405002335	0.00690174729246397
RGS7	2.39947990514894	8.86240004753694e-07	5.54825980280205e-06
SKIDA1	2.39818438876783	1.92154470789293e-08	1.50392455874845e-07
OAS3	2.39725900988717	5.85905131603291e-43	3.46020578896471e-41
MEIS1	2.3965493127703	7.82834034416642e-29	2.58118411435423e-27
COL3A1	2.38976974196012	1.38547306102787e-219	1.56690075836947e-216
LINC00461	2.38973231165454	5.36151895363834e-08	3.98397494127285e-07
GPX2	2.38792112262207	0.00452438734756843	0.0144523538221509
RN7SKP16	2.38392147462167	0.000132380162386403	0.000588272474070344
MTUS2	2.38110172429823	8.20873684941563e-05	0.0003795945493591
FDPS	2.37816420731497	9.01647176109328e-166	5.09858936910422e-163
PGM5	2.3781415124685	4.56336636621763e-35	2.04799174280707e-33
KCNN3	2.37318726607631	4.76362999809993e-15	7.01944931120667e-14
LINC01915	2.36899736287357	0.000292726616924965	0.0012146731513898
CTRB1	2.36635988532656	0.00184844156664653	0.00646511516869922
DACH1	2.36090909605588	1.54192707331786e-05	8.07334455355941e-05
AC012368.1	2.35964004867621	0.00757605778717144	0.022724154765685
C16orf89	2.35963485660886	0.00224233406976097	0.00771397023938
PLK2	2.35363915053023	7.0417318220422e-51	5.00870855606203e-49
NFASC	2.3501185583498	4.72583608135839e-10	4.48003714686695e-09
FGFR4	2.34992350559979	9.87878469811516e-95	2.12807839130159e-92
AL136295.2	2.34918142010593	0.0117242060092847	0.0331445838925147
TBC1D8B	2.3460036446802	6.8486789483332e-15	9.93651501811088e-14
HSPE1P2	2.34086655543373	0.00106592901238362	0.00392995082821597
TRNP1	2.33942991425201	3.71130688788819e-67	3.79846382340013e-65
HIST1H2BK	2.33359172358932	3.88257973025349e-41	2.16305593395575e-39
TEX15	2.33137928208286	3.80555355106398e-26	1.12520020616361e-24
DCX	2.32270291885615	0.00191854634276742	0.00668550296211005
SLC44A3	2.31100946991326	3.39544789147097e-15	5.07947327097764e-14
SNORD99	2.30589419236986	0.0086246978423676	0.0254410590110215
SMTNL2	2.30375858884187	8.99064903794655e-09	7.31508958954363e-08
KLHDC7A	2.29284384574857	8.51081942013626e-05	0.000392629460461069
PDE3B	2.28511993749721	1.41294865326584e-45	8.90236367359891e-44
GJB2	2.28484229282503	2.82160677865836e-11	3.00904873769323e-10
ALDOC	2.28335300925917	1.01105794856151e-12	1.2315088712177e-11
AL451069.3	2.28306652799224	0.00298197563898501	0.00992111262536071
EFR3B	2.28296678869377	1.8983631456356e-22	4.53422132958095e-21
HIST1H2BG	2.27614727939651	0.00282123961722191	0.0094370924137744
DOK5	2.26864995584728	5.89535826553935e-06	3.2819864289499e-05
PHLDA2	2.2679825475463	6.6172097147241e-66	6.59359764481694e-64
TENT5A	2.26635753684281	1.41304798067192e-102	3.32934711196022e-100
FGF22	2.26614392959407	0.0119268709676185	0.0336250647409402
ANXA10	2.26507630276331	9.30315327946054e-07	5.80491100767222e-06
AGTR1	2.26455902029864	8.30889736860139e-16	1.30785629492272e-14
C11orf96	2.26399298110979	1.02899474478829e-22	2.49462295095031e-21
FDFT1	2.26313354042296	2.36503928440816e-154	1.18877385720063e-151
CHRM3	2.25902957349881	1.02105265771596e-31	3.89463576136211e-30
PLEKHA6	2.25752597670784	3.46118506257465e-69	3.80041480244544e-67
CDRT15	2.25219759217957	0.000463995586569641	0.00184773172053146
TRIM71	2.2512197444472	9.53253274095748e-26	2.76077283057256e-24
FER1L4	2.2499045896593	8.69778224710581e-30	3.03135803770857e-28
FOXN4	2.24890112825135	3.01646301059726e-07	2.01029395511784e-06
SPP1	2.24762719746388	4.42710673467809e-30	1.56708493320319e-28
SIDT1	2.24363031954939	0.000152773106639873	0.0006715069761149
RGS2	2.24081570862936	1.65302183152531e-56	1.32119084124632e-54
EPHA7	2.23411807636602	3.26270653889448e-19	6.49069122280161e-18
CX3CL1	2.23169792057919	3.71899956039926e-21	8.31225800955245e-20
RAP1GAP	2.22435874985941	1.2295572365431e-58	1.04162378776661e-56
H19	2.2232907542909	0.00350306350605842	0.0114901092580533
PKDCC	2.22063227928537	6.94309998656884e-45	4.31444996143408e-43
HSD17B7	2.21845152746677	9.17953711531511e-43	5.37906606246923e-41
PLEKHB1	2.21705816488756	1.19536259825232e-16	2.00280789702735e-15
RHOU	2.21107748117231	1.0038987730708e-41	5.67679658702209e-40
NKX2-2	2.20514398038858	0.00585867781760513	0.0181475630405154
OPRD1	2.20245015873199	2.43920933771197e-35	1.10124702614186e-33
ZACN	2.20173749058105	0.0171709303209627	0.0461641801364997
PLIN5	2.18695511605755	1.75266313503118e-13	2.27574554829336e-12
AP001528.2	2.1866005131774	0.000349793150857423	0.00142455370530141
SLC2A14	2.1842098028953	0.0139759612467018	0.0386363074357307
TC2N	2.18395742532514	1.62192223447283e-53	1.21881259207777e-51
IGF2BP1	2.18100076007312	0.0132508155479063	0.036870487990908
SYP	2.18075492678288	4.20123570789249e-09	3.5791996413115e-08
NR2F2-AS1	2.17681423064269	0.00919910128275322	0.0268656516351963
SLC23A1	2.17122833249154	0.00123069683690435	0.00448262991206757
PROX1-AS1	2.16378175644447	2.35411750568311e-05	0.000119684836729706
CCNA1	2.16244244921393	1.9142009276794e-11	2.06669741208498e-10
AC110285.2	2.15957877455764	4.39087882593981e-12	5.05946450147389e-11
SOX9	2.15904906144929	1.52647308938874e-96	3.35216454455183e-94
APOD	2.15665666634419	0.0160631832217045	0.0436017210238491
ASIC2	2.15352072138426	1.40776072012638e-20	3.04418161840714e-19
ZNF804A	2.14932450591223	1.43531163551001e-09	1.2867742324059e-08
SDC3	2.14783926487126	5.12618969914179e-83	8.40212208731074e-81
IQGAP2	2.14322067660957	4.71161636931488e-88	8.5945202143172e-86
AC083843.2	2.14227905743938	2.32184589210498e-07	1.56816459341661e-06
RPS6KA6	2.14010570721687	6.46860745520791e-17	1.10592163287489e-15
SPRY2	2.13325535936924	1.03869158068771e-87	1.87953318908603e-85
LINC02048	2.13148185088883	0.00421224431678884	0.0135625272884622
GUSBP3	2.1298953996008	0.0167569951353193	0.0451867516649722
MACROD2	2.1296567597796	0.000288415493024339	0.00119854308960454
AC007996.1	2.12639277109053	5.03394085386584e-06	2.82818450505692e-05
SQOR	2.12191981570187	2.55251022178846e-23	6.48710434905991e-22
PAX8-AS1	2.11578784178824	0.00138819409379739	0.00501350186932829
ST3GAL5	2.11373937853433	4.92176238591222e-21	1.09249600988173e-19
EPHB3	2.11126164390103	3.52196814762434e-13	4.47798749472259e-12
RAB26	2.10787667489576	1.31687325201985e-24	3.59304657267032e-23
TNFRSF19	2.10530642320419	2.99709482673002e-25	8.50580776484394e-24
UNC13A	2.10338372751805	1.52420809810959e-72	1.94780016786107e-70
AC021851.1	2.09713294450638	0.00474690330290965	0.0150737337931368
AC093673.1	2.09688868877986	4.79018032123589e-11	5.00226632899513e-10
AC098934.1	2.09668108234686	4.38264429047951e-11	4.59152529904381e-10
AL136164.4	2.09367607801853	0.000315729723124764	0.00130010751999983
RHBG	2.09265840521183	0.0123283135892404	0.0346531782123809
ASRGL1	2.09109994027333	5.26490553004831e-36	2.45539996256005e-34
HMGN5	2.08841928566277	1.42595551107853e-33	5.97290513057135e-32
CCDC183-AS1	2.08800989511628	0.000157669566445767	0.000690747225147549
EFCC1	2.08744234471895	4.54213373473413e-08	3.41323996498177e-07
HIST1H2BD	2.08555358602991	1.47334214938448e-12	1.76887081087726e-11
AC003072.1	2.08361846082473	0.014259821610663	0.0393080454402108
NHS	2.08327861854076	5.77656251671635e-53	4.28393664149532e-51
MGARP	2.08239146824514	0.00193340276290453	0.00673416031631314
FADS2	2.07546462773779	7.04967957938249e-149	3.18913404812105e-146
ETV1	2.07170221440947	6.84152207822666e-73	8.79252203905733e-71
MAB21L1	2.06464500357158	1.798594807699e-06	1.07739449034279e-05
TUBB2BP1	2.0641833281915	0.00170446615296415	0.00602583931133106
AC003102.1	2.05716442610409	2.20527131818947e-05	0.000112700026990799
THRB-AS1	2.05440261232653	0.00491317029043087	0.0155384506151085
DCHS1	2.05104870447298	0.000197850468978144	0.000851854158110937
COL14A1	2.05104813932312	1.31952424154311e-93	2.78937559060408e-91
CTTNBP2	2.04565328305159	0.000207327297416536	0.000888674652314693
FGG	2.04269143867218	9.53569094267203e-30	3.30809499129292e-28
PLA2G4A	2.04050748688578	2.38989635372371e-73	3.08897517856438e-71
ACAT2	2.03852936348835	1.5879399173505e-76	2.23090763916465e-74
SLC22A3	2.03797682446822	6.11819330376288e-09	5.10089990187293e-08
ANG	2.0371178139265	1.31602848764037e-16	2.20009226621858e-15
RIPOR2	2.03584039001166	7.84852135494723e-08	5.66450875965384e-07
SOSTDC1	2.02826282655911	3.73026461111366e-45	2.32437617737686e-43
GRIA4	2.02736703733304	6.50733924353886e-22	1.51585485426988e-20
LINC02470	2.02735916941638	0.00104308765076888	0.00385516332887931
ST3GAL6	2.02716910600874	1.08568152263586e-11	1.20377599806375e-10
THRB	2.02592643453154	5.38248628411978e-60	4.66461522070902e-58
ANKRD55	2.02524570930836	0.00187352273128986	0.00654272204092099
AP1M2	2.02457442041651	9.1704790521201e-13	1.12244083160121e-11
GPSM3	2.0183725857849	7.95358230960999e-14	1.0594939826918e-12
CLDN4	2.01565192689568	1.02304248295511e-49	7.05493839084193e-48
IDI1	2.01285288149862	1.54838418699713e-61	1.38430442394024e-59
LINC01547	2.01095631924427	2.41061559933862e-07	1.62327223106402e-06
HMX2	2.01045607787431	0.000127283516008369	0.000567967222054312
AC002070.1	2.00711366232151	4.37626295810434e-07	2.85017828532571e-06
LINC01348	2.00592563372079	0.00912965310869834	0.0266973010556752
SERPINI1	2.00303355072961	9.91073116464667e-11	1.00300146851518e-09
MOSPD3	2.00294659874474	2.94154435579305e-16	4.80395608546448e-15
SKOR1	2.00162581918354	0.00539700564819401	0.0168728224957153
AC109466.1	1.99619112826038	0.000723057337267981	0.0027635745034918
AC007490.1	1.99591433465379	3.81076853981965e-07	2.5013283111486e-06
MPZL2	1.99421237395086	0.000815856825600404	0.00308335263797085
RANBP3L	1.99045308769272	0.000155565959328996	0.000682192019011742
AC093908.1	1.98802720763717	2.28310754660455e-05	0.000116441058842499
LINC01551	1.97945065944017	3.32681351861331e-17	5.76622183735744e-16
TMEM105	1.97858186443081	0.0045515511550693	0.0145247651772732
MT-CYB	1.97809523414559	3.01005158219582e-154	1.48009471168885e-151
SBK1	1.97781846831979	1.07101905894518e-09	9.75767341298813e-09
SCTR	1.97109640427345	1.58474982039241e-05	8.27648491975433e-05
ELMO1	1.96758425387692	8.65733794432372e-09	7.061677856569e-08
TUBB4A	1.96623971197333	4.84758000533801e-25	1.35367175482396e-23
HAGLR	1.96451404494437	4.31394965468169e-22	1.01221190082205e-20
AP001469.2	1.96288249841361	0.00220899793626846	0.00761202381481663
AC004918.1	1.96207570777555	0.00815834826553015	0.0242456548966005
CFH	1.96091789433429	1.99034638965944e-66	1.99201968972154e-64
AC005077.4	1.95913758278844	2.51404743046551e-05	0.000127300736130959
PROX1	1.95530096992547	1.93507022350359e-29	6.58185765194403e-28
TMC5	1.95204316041828	8.05091921112608e-09	6.60274625222845e-08
PCAT7	1.95167764736734	0.0142492162922579	0.0392908720363989
ANO1	1.94607880810322	0.00442449949630397	0.0141692983302987
PAPSS2	1.94525766078227	2.64717654942692e-47	1.74059553405487e-45
DBI	1.94518212031952	7.11636036809353e-87	1.26744059185754e-84
SPACA6	1.94294416909247	8.84032910486125e-07	5.53597464072139e-06
UNC80	1.93674437257711	7.84210127469525e-07	4.94785184748485e-06
AL513327.1	1.93613797830348	9.34280760071386e-19	1.79851034145146e-17
RUSC1-AS1	1.93448747537566	8.00006159828978e-35	3.52735659438044e-33
FLRT3	1.92790939154229	6.89731463846711e-21	1.51908821623649e-19
GCSAM	1.9270726825517	7.61481144961833e-08	5.50813623853269e-07
KISS1R	1.92337617356819	4.36767222922691e-06	2.47938667350779e-05
DLG2	1.91530094728562	3.65685507250518e-05	0.000179892137635917
GALNT3	1.91145197052366	2.83493410214849e-38	1.41865872691365e-36
RASAL1	1.90903943509044	0.00131308225916374	0.00476047565635912
SNCB	1.90828125966615	0.0156959521234061	0.0427691532441058
SH2D3A	1.90747867723258	1.22898368500626e-10	1.23056139757223e-09
MMRN2	1.90677743172776	8.80145473891864e-24	2.28564988219978e-22
LGR4	1.89916694407163	1.187088308769e-54	9.13290831838296e-53
NOSTRIN	1.89890391891278	8.28528047045606e-17	1.40273023174585e-15
LINC00513	1.89889143808994	0.00327205099196262	0.0107934258986732
BICDL1	1.89861817016388	6.96085276439667e-20	1.44050803913896e-18
MAP2K3	1.89766729341983	2.82934094767727e-52	2.05777694197788e-50
GRIN2C	1.89008641581151	0.0160614997575688	0.0436017210238491
SIGLEC15	1.88487672334162	0.000433038483980637	0.00173483837569218
TBX18	1.88197114755755	6.61430676728353e-09	5.49328352315787e-08
CKB	1.87841717027357	3.20969431645522e-78	4.6538510092244e-76
POU5F1	1.87804065330737	0.0119237678890999	0.0336205068416293
LGALS9	1.87547483080321	0.0052137253500672	0.0163927236159536
SLC26A9	1.87317024946278	0.00138870841076614	0.00501455867546603
IGFBP3	1.87298566347881	2.3924497012524e-54	1.82820337137257e-52
POF1B	1.87257465739234	0.000204934048526074	0.000880084154853099
S100A10	1.87231411766215	2.52289946875673e-83	4.19598993263298e-81
LAMC2	1.8711014314541	1.04756393579095e-06	6.48640806560513e-06
STARD10	1.87019456117444	2.11772975027637e-15	3.21267130928915e-14
RASEF	1.86990187665678	3.00695188762534e-45	1.88928457628327e-43
CTSV	1.86860032264327	5.93024527453953e-10	5.56120306238846e-09
TENT5B	1.86469371247801	0.00908469457058613	0.0265902072288959
KCNH3	1.86270061329583	1.33620306180938e-13	1.75006236566684e-12
AL513327.2	1.85478451848383	0.00259547654170828	0.00878191232563945
ADAT3	1.85420413294709	2.24692612003011e-06	1.33045083531311e-05
SPINK5	1.85419395436303	1.72038585311043e-20	3.6954803049862e-19
ALDH1A1	1.85318640811557	3.37094483794351e-57	2.73288176664674e-55
GNRHR2	1.85085704038453	6.10878911413853e-08	4.49348621049429e-07
AC138409.2	1.84800155523458	5.13136530184335e-07	3.30390981390249e-06
CNIH2	1.84692200659812	6.46230703801168e-05	0.000304586211487364
SHC4	1.8422374467643	4.43285892839934e-39	2.29969807572167e-37
MANSC1	1.83966932622327	2.24345274115366e-23	5.7209309528923e-22
SPTB	1.83894867508873	1.50361409479879e-06	9.11070110105917e-06
IGSF9	1.83885129570627	1.60651823205718e-20	3.46404536614883e-19
AP000924.1	1.83380659276676	1.04440103386275e-05	5.61736965358867e-05
ABCA12	1.83348198775621	1.22057210562047e-10	1.22322199632386e-09
LANCL3	1.83051304096435	0.00050441299695301	0.00198976588386469
RBM47	1.83000099623522	1.49982859346404e-36	7.06762978240899e-35
RARB	1.82939729782159	1.39923556914526e-22	3.37412679514891e-21
BAIAP3	1.82924611255816	0.000450807359992772	0.00179933151150106
MIR3681HG	1.82883639162093	3.6899975503133e-18	6.79121680964495e-17
COX16	1.82737489494577	0.000272670090785479	0.00113993237497283
TRIM31	1.82444583611698	2.84441595587954e-10	2.74830604468344e-09
LHX1-DT	1.82367311171202	2.01647247984415e-05	0.000103669582787569
RPRML	1.82260252626076	9.88484381835218e-07	6.13739451900378e-06
INSIG1	1.8225113799882	2.58321628039279e-98	5.90199687335399e-96
DUSP5	1.82041929103617	8.3876752398765e-62	7.65003331656317e-60
SLC15A2	1.82015838617438	0.00191699671439082	0.00668113230859878
EHBP1L1	1.81463853972674	7.21406878680717e-36	3.32332020140105e-34
AL353622.1	1.81046689559019	6.77115513517732e-05	0.00031775260996385
AXIN2	1.80857243956986	1.09299935242389e-05	5.85842472807487e-05
LHX1	1.80720176420658	6.05802753031596e-14	8.17093170591632e-13
SDF2L1	1.80641898302284	3.7876638101095e-26	1.12137654084904e-24
ITGA1	1.80334842907111	4.17726015882614e-57	3.37448026901744e-55
PRRT2	1.80138151205147	7.80882044752187e-11	7.96696931450145e-10
AANAT	1.80060196052466	0.00323350732347628	0.0106865432714363
COL4A3	1.79940031161333	1.08367819618764e-08	8.74793615973167e-08
PTK2B	1.7967580193708	9.77947999168588e-19	1.87937177512271e-17
CASC15	1.79477013420364	2.49449298224647e-07	1.67576289769626e-06
HOXB7	1.79402381287088	3.61256687270676e-11	3.80944755681838e-10
AC011498.4	1.79174616651126	0.00325377767476829	0.0107409803306456
HOXB13	1.79153358621982	3.33958086887754e-21	7.49384718979574e-20
PARD6G-AS1	1.78899656093618	3.97920668630556e-16	6.43357226858795e-15
CAMK4	1.78466563199599	1.10482038835681e-23	2.85925999590879e-22
CALCRL	1.78457937785314	1.1789506169055e-07	8.27643823829469e-07
SLC25A20	1.7842547993595	9.43653028733447e-22	2.17357310151954e-20
PTGES3L	1.78378530598924	0.000850609904785987	0.0032034541186071
ANKS1B	1.78372282773079	0.000888673255138248	0.00333735685837158
FOXO4	1.78182371981377	5.92555926321171e-12	6.73857340244272e-11
ELAVL2	1.78172260235561	3.59581303894837e-06	2.06640485589363e-05
TUBA4A	1.78079958315793	5.77411559528032e-83	9.39602306831982e-81
LINC00862	1.77994898856088	0.0121793710235381	0.0342813829245157
C1QTNF3	1.77508127903623	0.0186025918763686	0.0494395622259451
MAFB	1.77135478583392	3.89733009526465e-55	3.03978308361349e-53
CTDSPL	1.76831376725361	4.47713987746711e-31	1.66286415251935e-29
DDX43P3	1.76610484245562	0.00286796773130965	0.00957781811818885
HIST1H4I	1.76540967384037	4.79576942017707e-17	8.25536594482382e-16
HOXB9	1.76516296060868	2.1339099689636e-83	3.57532663614724e-81
TFPI	1.76420450674299	2.32045105332583e-61	2.06638906988885e-59
LGI3	1.75880578852432	0.000486163692567784	0.00192550106149373
AC110285.6	1.75498336970246	0.0178827516972386	0.0477781668603638
GTF2IP7	1.75397546118106	0.0137868196989787	0.0381507309482748
SLC17A7	1.74627085696143	0.0103885633602369	0.0298993402017048
SOX9-AS1	1.74317200653919	0.0033125447838086	0.0109206311711072
CLEC2B	1.74196134380044	2.58956436065857e-13	3.32048504953153e-12
NUDT16L1	1.7408564579442	3.9978684349839e-15	5.92969089382957e-14
TMC6	1.74051029120434	6.60716000462304e-50	4.58427460566161e-48
AL022323.4	1.74039541563123	0.0039923485103777	0.0129281218262324
PNMA8C	1.7398827327559	0.00577556186605946	0.0179348481395386
LPAR6	1.73702306645335	2.08228689640146e-12	2.46592917851856e-11
GRB14	1.73440981594669	1.08556089628314e-29	3.75448041483615e-28
RAPGEF3	1.73021759656605	9.00422775800228e-46	5.70494755345248e-44
TDRKH-AS1	1.72817207363166	0.00555112323912624	0.0173115754233829
AC105052.2	1.72789563374329	0.00822461267529178	0.0244265380911797
DLL3	1.72368897960847	7.48305709541706e-14	1.00035028629574e-12
AL158206.1	1.72343571761961	3.85210067467311e-05	0.000188921650391221
PLXNA2	1.72134455435253	2.34181085359968e-50	1.63992011447589e-48
SNCAIP	1.72067015591259	1.61005747932693e-13	2.09539068612749e-12
PTCH2	1.72038185607697	0.00131051392777651	0.00475192602314474
RAB3A	1.71983354838499	1.78137497860238e-10	1.76259495367485e-09
SH2B3	1.71857975831182	6.27831036228195e-98	1.42009102084455e-95
LIN7A	1.71815260974383	3.09192224080989e-24	8.31583699939107e-23
COL8A1	1.71491481770475	4.31775839016713e-09	3.66604268120084e-08
STARD4	1.71147084456251	6.23444849268411e-40	3.32587241641561e-38
CCDC183	1.70629784803841	0.00339510609258385	0.0111667739869353
SH3BP1	1.7001150614879	3.9564369919233e-15	5.87208978479744e-14
CAMKV	1.69693881828993	4.26468833802875e-29	1.4333281651987e-27
TECRP1	1.69134076318693	2.61564196066307e-05	0.000132060726580888
MT-ATP8	1.68996090341314	1.26654300526825e-15	1.95682624563951e-14
LYPLA2	1.68696537027635	3.36787475436651e-39	1.75525251311097e-37
LPXN	1.68540862432403	1.03165254055698e-09	9.41684778646419e-09
IL7	1.68539539260765	7.47763866174034e-07	4.7324205061529e-06
ABHD17A	1.68439684692409	6.96314908539618e-24	1.82502281764283e-22
FGFR2	1.68357689829907	3.24716721599541e-05	0.000161210876335821
CORO1B	1.6821562147499	8.63750455359972e-39	4.41019673810095e-37
MCF2L	1.67788291289058	1.65412690669641e-09	1.47243984661811e-08
LINC01843	1.67489183387354	3.16962264712244e-06	1.83547605364215e-05
AC007098.1	1.67408532814225	0.0103228882604392	0.0297443833838057
GLMP	1.67390136865463	1.09649129704696e-32	4.4447198293737e-31
SELENOP	1.66780221021771	0.00103965613548811	0.00384310869890594
SLC44A3-AS1	1.66420178860295	0.000212710086076292	0.000909850498668616
PHACTR3	1.66384692485963	7.95609318123421e-08	5.73482701294891e-07
IL15	1.65875771949109	1.11229321856544e-06	6.85904043367823e-06
PTGS1	1.65625012615018	0.00079933310902698	0.00302494823374289
CAMSAP3	1.65344721129039	1.90554465883585e-15	2.90245889819584e-14
KCTD6	1.65316066129237	6.61360485874615e-23	1.63133182442725e-21
RAC2	1.65307974752327	5.31522845995743e-36	2.473768570695e-34
MAP7	1.65003456990215	7.44935734953186e-42	4.26574718706484e-40
TM4SF1	1.64958721800161	6.56778071720203e-39	3.37628709187256e-37
ASGR1	1.64797698708382	0.000234378131558493	0.000993515546799391
CEMIP2	1.64660427968853	6.91538177855891e-55	5.35681576880904e-53
SPRED3	1.64628648468786	4.89759374151757e-07	3.15788691104293e-06
IQCD	1.64064122997668	1.86939050321553e-08	1.46614922996644e-07
RTN2	1.63991589594405	2.88131582994332e-06	1.67883778355198e-05
NPTX2	1.63760769118587	0.00217105628384946	0.00749612610050237
HSPA8	1.63585931168474	8.47138575058205e-84	1.45162329009406e-81
SUOX	1.63545469100792	5.56488286147886e-18	1.01264750960411e-16
MVD	1.63484710703082	1.41619217074336e-28	4.65593760320409e-27
TMEM108	1.63463307847359	4.12922545686118e-05	0.000201204115917155
CYTH4	1.63206480831764	0.00534519415484983	0.0167293408867508
SYT17	1.6290552889738	7.736138318481e-10	7.16094061450511e-09
AKAP5	1.62829093735059	2.77336502856978e-07	1.8575879058697e-06
CEP295NL	1.62812781259883	0.0155382158935704	0.0423801887491462
VAV3	1.62796170804587	2.57828989704965e-26	7.66338228401657e-25
PDK4	1.62624786318729	1.00566773845917e-22	2.44068654251158e-21
CHST2	1.62485632377008	8.14582200888491e-07	5.13089245388381e-06
IL22RA1	1.62248288698388	0.00183918954360254	0.00643872903370158
CD83	1.62044351224081	2.410482445487e-05	0.000122357949808057
DNALI1	1.62040561689832	1.02414914574655e-11	1.14030754179885e-10
REEP6	1.61502380019616	1.14527779137473e-29	3.95496768902367e-28
PDLIM5	1.61334214083975	1.24984102865295e-35	5.69962786836714e-34
EPHX2	1.61274010231057	8.93208490637718e-08	6.40161053540385e-07
AC138409.1	1.61273166105463	0.00533800242255192	0.0167132777366992
FIGN	1.61185367352631	1.47652316792278e-19	3.00067183605079e-18
HSPA4L	1.61139217820084	2.47172567465165e-34	1.06898590888997e-32
HSPE1	1.60766427584858	1.99616126688068e-56	1.58982998928078e-54
PLPPR2	1.60735139204182	3.42040092946123e-24	9.1449230051399e-23
SHPK	1.60605524036589	7.69023540345872e-05	0.000357397646580712
CGN	1.60540519208718	5.51540506046859e-15	8.07985408437429e-14
FRK	1.60509837324108	7.74527502332132e-28	2.43997737816859e-26
RHOH	1.60433834254327	0.00177996000707438	0.00625363706120153
ADAM22	1.60162808267652	1.0534011097221e-14	1.50043323052923e-13
ANKRD34A	1.59879173223015	2.52069438952523e-23	6.42067414376929e-22
FAM117A	1.59776518679241	1.78686166647689e-16	2.96312492918187e-15
CCDC162P	1.59477271569585	9.34182136292562e-05	0.0004279980907596
ARHGEF16	1.59475121243542	6.85876225833594e-13	8.48214015972119e-12
MYT1	1.59439652655663	0.000108566578475651	0.000490153181345461
NCLP1	1.59108767433249	0.00305133078639899	0.0101362977026816
DPF1	1.58985325543083	1.03543171286171e-09	9.44753122759948e-09
RPS6KA5	1.58723037607249	8.21422175650054e-19	1.5839512524321e-17
FHAD1	1.58564127810578	0.00374590522158287	0.0122104957784959
MORN3	1.58108867245788	0.0126425210058669	0.0353956161197802
APOBEC3B	1.57914283067836	1.01027828962494e-15	1.58141762166273e-14
GGT1	1.5786761484904	4.77428172842222e-14	6.50147371554377e-13
TNFRSF11B	1.57860898703282	2.84668025959014e-10	2.74931941894404e-09
SOX5	1.57814917368593	5.61872193630726e-07	3.60436391030442e-06
PIK3R3	1.5774242654704	1.37637113648696e-44	8.52935307841056e-43
UGT8	1.57422894798256	1.43914334255962e-08	1.14297694049705e-07
ANKRD36C	1.57338589652526	1.67356822997957e-20	3.59833077888858e-19
TM4SF18	1.57110131399164	7.72371782356284e-07	4.87860300059112e-06
ACSS2	1.5698783058699	2.32973325456532e-56	1.8489907538601e-54
UBASH3B	1.56834063458533	4.52374531030687e-23	1.12938846770233e-21
VSNL1	1.56793459836401	0.0117295916764602	0.0331515224453145
FCGR2A	1.56760188356574	2.26202587646922e-11	2.43063008550391e-10
SLC29A4	1.56520795980982	3.26745388329178e-29	1.10308267740562e-27
CIRBP-AS1	1.56489226958139	5.70921034301247e-05	0.000271580712405045
FGF14	1.55829832009749	0.000589950825705949	0.00229674659666831
PTPRO	1.55767566982281	6.88937350105981e-34	2.92365364391129e-32
PCYT1B	1.55709164905053	1.39874661312859e-13	1.82880055736159e-12
OSTF1	1.55537101003334	6.71951485174956e-12	7.59563750283475e-11
ADAMTS10	1.55484305097485	3.48332290809663e-09	2.97992741521323e-08
TM7SF2	1.55340036134212	2.08960841670011e-14	2.90860632475938e-13
SNCG	1.55323785766013	3.23930213958181e-18	5.99098733403116e-17
DEXI	1.55195445955361	0.000277307280028762	0.00115834041864646
CRYZ	1.54796297464062	3.82816523229614e-39	1.99055791699555e-37
LRRC45	1.54794665934552	1.07939259208123e-27	3.37687151317916e-26
FGFBP3	1.54769324138893	1.41833506514686e-08	1.12803519122915e-07
FUCA1	1.54564533392847	3.87067543632544e-15	5.75992155883191e-14
B3GALT1	1.54549381102851	0.000373659573507121	0.00151303363644067
STS	1.54467799546698	2.69204354302413e-16	4.41561514863399e-15
HMGCR	1.54451708131407	3.06634922986855e-64	2.98955832889641e-62
AL035701.1	1.54402444711023	0.00816122465587815	0.0242510168800982
METTL7A	1.54194696011104	1.75020493649202e-32	6.99432605274083e-31
CD302	1.54145957975621	3.30585014061086e-11	3.50562701971294e-10
ARHGEF26	1.54115303578808	2.5235203564368e-12	2.95902057761763e-11
AC005046.1	1.54071416551404	0.00289276525451419	0.00964923422678903
ERG28	1.54006789026986	1.90130375024628e-28	6.23269413432184e-27
FAM111B	1.53937425907966	5.13637262707768e-14	6.9693828705381e-13
ABCC8	1.53842361576791	2.09885827608539e-05	0.000107675380691258
SCN9A	1.5375884086159	9.111938426146e-18	1.63314528732961e-16
MTATP6P1	1.53755855867332	9.79622971117562e-32	3.74292094319394e-30
FAT1	1.53592453724684	2.90262706880896e-67	2.99792336389908e-65
TMOD1	1.53533539188535	0.0178851919901372	0.0477790430642391
RASL11A	1.53529722689962	4.51043837539905e-06	2.5550114102968e-05
SELENBP1	1.53521824993011	3.62920396217718e-37	1.74286548663451e-35
CCDC114	1.52987511039236	0.0011069360126942	0.00406787744453781
HSPB1	1.52973852850928	8.38142700696938e-37	3.97441294487716e-35
DNAAF3	1.52826658922549	6.70557454375944e-08	4.89426881591787e-07
G6PD	1.52484693547468	4.08737708157644e-65	4.00226762805964e-63
GUSBP1	1.52306347708537	8.46801689342079e-09	6.91722911203629e-08
SEMA3A	1.52199134032236	2.27346347662019e-34	9.85123953595253e-33
AC079089.1	1.52068418989378	0.000282248590137372	0.00117594047896799
CACNG4	1.52026503489161	0.010635551099427	0.0304783390748689
POP1	1.51973293407927	1.40729989731206e-14	1.98452097115347e-13
PRDM10	1.51855309160433	1.36526639710062e-17	2.41446134761681e-16
RIPK4	1.51634818633347	4.77585048062355e-12	5.48071851959533e-11
AL031432.2	1.51582448993707	0.0182880342074635	0.0486999112006849
EVA1A	1.51468878971471	4.99961147289295e-17	8.58013747385171e-16
PPEF1	1.51194253698229	6.5786096246084e-07	4.18687594538597e-06
SLC35D3	1.5077877025797	0.0126990112147322	0.0355405759299712
CARD6	1.50749242363605	1.97809130976692e-11	2.13160778159209e-10
PHC2	1.50653517977377	2.64951647244745e-86	4.68198539767881e-84
CACYBP	1.50612497872129	9.14597426968067e-74	1.18892409198797e-71
COL24A1	1.50497852552023	1.17051254938527e-05	6.22814005046941e-05
ATP8B1	1.49838911311816	7.67567746676256e-15	1.1079524481219e-13
GINS2	1.49830556257276	4.954384523274e-21	1.09865905423465e-19
MYO18A	1.49778116978628	1.8820091038316e-48	1.26693940236806e-46
LINC00511	1.49683382078703	5.61875457321927e-10	5.28004194813655e-09
ALDH4A1	1.49649810509917	8.66239620599923e-06	4.71790849466642e-05
KHK	1.49001829699968	1.06219835120509e-10	1.07114866276896e-09
MYRF	1.48939480474618	7.07370207821034e-40	3.76470746604799e-38
PI15	1.48827984711527	0.000263949704612047	0.00110683692410454
NDUFB6	1.48806335196732	4.06129634270762e-31	1.5183878012513e-29
TNFSF15	1.48627598507299	0.00568275436000901	0.0176928039737156
STARD8	1.4860174984109	3.67257402997183e-20	7.69166222073451e-19
ADGRV1	1.48578532406332	3.30612464433421e-40	1.78679165187264e-38
ARMH4	1.48468255763351	0.00030587283584963	0.00126342908584419
CCDC184	1.48350089058946	0.000846910021103617	0.00319058257284189
ZFPM2-AS1	1.48345244649926	2.72965243483881e-15	4.09973495508758e-14
TUBA1A	1.48322471121756	4.42894509756088e-72	5.62799489672638e-70
DHCR7	1.48056316567528	3.4891039625653e-53	2.61324644136637e-51
CDK18	1.47817631587393	3.66849487563342e-61	3.25402688595891e-59
HBQ1	1.47691511995222	6.65906983814122e-05	0.000312882219918812
NOVA1	1.4754816022496	4.46994323953574e-20	9.31849273134183e-19
TJP2	1.47043895342687	4.86167395362834e-06	2.73820226984859e-05
SYT12	1.46506545416661	1.96494835161135e-12	2.33185554906071e-11
FASN	1.45809225917406	1.42805239473426e-42	8.32503018466348e-41
LLPH-DT	1.45727851416053	0.00275527052196247	0.00925337252208894
SPRY1	1.45640196060167	1.62366690150377e-35	7.35986405713704e-34
TMEM191A	1.45447921401373	0.00280191742668027	0.00938495043300474
AVPR2	1.44781431627911	0.00946436360064671	0.0275620497338777
AL035071.1	1.44719006119248	6.30346946280874e-09	5.24763252776116e-08
SSTR2	1.44633662353388	4.84749229648699e-07	3.12825758214663e-06
TEKT2	1.44359090912109	0.00230142641286043	0.0078866816108913
TMEM92	1.44287261942633	4.66570109345833e-12	5.35703010319462e-11
FRRS1	1.44283140712899	5.20512744936166e-10	4.9097071633491e-09
AGAP2	1.44281465735972	0.00135301213877991	0.00489660505073003
UBE3D	1.44141972924675	2.11133221747409e-12	2.49901744777846e-11
CDHR3	1.43922711884874	6.65281996206018e-08	4.85733165661198e-07
DNAH2	1.43742125288669	3.5051709075482e-05	0.000173183618955511
RNFT2	1.43714892999694	2.85203995694257e-18	5.30076349926738e-17
SOX2	1.43610375662735	4.69667733267471e-27	1.43948705403481e-25
TRPV2	1.43601963319681	2.952794235732e-32	1.16155222292212e-30
ARHGAP8	1.43451451853629	0.000155249430961966	0.000681076320569739
SEMA3F	1.43432309605509	7.87107532117974e-34	3.32777294747224e-32
MED31	1.43221719226859	2.82659914775338e-05	0.000141919747220941
AC127070.4	1.42702897083444	0.00782198596637192	0.0233842850348092
H1FX-AS1	1.42697253368807	0.00139367644872718	0.00503008897299506
GNG4	1.42650048370104	2.20323000703652e-33	9.17769052102375e-32
LRP5	1.42623482145505	1.00783352606838e-30	3.67088349857339e-29
RTEL1-TNFRSF6B	1.42617931534934	1.44493589366785e-07	1.00162442472795e-06
FBXO2	1.42548309923979	0.0118738418772586	0.0335047940895349
ZNF703	1.42123829908558	1.52652116596654e-31	5.79335272701296e-30
HNF4G	1.42040699430074	2.31445853977375e-14	3.20776579112393e-13
RGS7BP	1.42019724083728	0.00994853653350397	0.0287904232153693
PRDM8	1.41921907503014	1.12161698512771e-07	7.91571125947069e-07
CD248	1.41870014928339	0.0073320659208356	0.0220507909936685
KCNJ2	1.41698206551014	5.97780029445668e-09	4.99305261670294e-08
DEPDC7	1.41485274133388	2.37594755610591e-06	1.40207560061465e-05
CLSTN3	1.41375638559869	5.30014336935992e-32	2.05632835114154e-30
ALX1	1.41221385937835	2.92664052197697e-10	2.82413318970124e-09
KIF9	1.41216016847434	1.75180043170416e-12	2.08657050893714e-11
SYK	1.41125546000074	0.000305611388947833	0.00126257972723489
PHLDB1	1.40894990344117	4.14238301248969e-25	1.16517150534463e-23
STIM2	1.40856140725433	5.51323202789358e-20	1.14407151595344e-18
IKZF2	1.40826398510897	6.64978206791242e-07	4.22741485649553e-06
WDR63	1.40803974906349	0.00462392053838294	0.01472247447321
PKIA	1.40750282222392	4.94367353778693e-13	6.20538023036641e-12
OLFML2B	1.4069940372009	0.00170938176389092	0.00603849853466324
TCF21	1.40696812767333	1.93571331699777e-07	1.32437687589754e-06
APAF1	1.40635088341186	4.42941943112671e-22	1.03822837422441e-20
TSPAN13	1.40095656311374	4.90660134948732e-40	2.62991506929037e-38
HCN3	1.3945742950926	6.5029744494186e-25	1.79817578326894e-23
GRAMD1C	1.39322285693171	0.00728083480269366	0.0219229502665239
S100A3	1.39026969873997	1.04106523005522e-12	1.26601367949564e-11
EHD1	1.39026045329819	3.15276167650729e-24	8.4493265830472e-23
IFI6	1.38623466481455	9.33719536924798e-06	5.05984719829948e-05
ACTG1	1.38395063642452	3.79987873687324e-94	8.10843935371093e-92
CLDN10	1.38383107645633	4.63935421448926e-27	1.42384739453911e-25
PCYT2	1.38378747299843	4.29804798467899e-26	1.26750387699419e-24
SCARA3	1.38024793870025	1.47913949931299e-15	2.27132765342569e-14
S1PR3	1.37948312382639	7.32227226201785e-26	2.13706421025267e-24
ELOVL6	1.37943655995986	1.91875867221945e-32	7.65439195889448e-31
HS6ST2	1.37681349207365	6.36074697594071e-12	7.21171608264676e-11
AMOT	1.37273170761709	2.8334414477149e-08	2.16885320155206e-07
AL353150.1	1.36916519792376	6.26419937680451e-08	4.59584578994295e-07
LINC01611	1.36897434341766	0.00520056045104757	0.0163558783151064
MT-ATP6	1.36760853126714	1.39936518006582e-69	1.5669426241539e-67
LGR5	1.36727760818979	9.12558979581321e-23	2.22906820293196e-21
PRKD2	1.36578318092625	9.9599216727983e-23	2.4198009486254e-21
RFTN2	1.36214756048567	0.000305265034319443	0.00126184024328792
MVK	1.36131374815052	1.61215379185823e-15	2.47222417749432e-14
ANK1	1.3591582303488	4.66312902787611e-25	1.30538756784071e-23
HIST1H2AG	1.35896728709055	0.00117998834516036	0.00431670004515321
GAD1	1.35814264319835	1.19044990509469e-06	7.30911683043886e-06
NES	1.35673157490009	5.26247169357355e-35	2.34776819007771e-33
HSPA6	1.35662615033808	0.0105986563098249	0.0303880095160262
STAG3	1.35624561399741	0.000129588547699194	0.00057700066149765
SNRNP25	1.35248862035122	3.41575858525536e-09	2.92766363925317e-08
TPRN	1.3512435869097	4.19196888291063e-12	4.83766041645692e-11
SNRPGP10	1.35083049772829	0.0105533042959102	0.0302771676647886
AC002480.1	1.35053080025257	0.00231604117760878	0.00792667308228408
LINC01311	1.35044307579957	0.00724772893968765	0.0218523568230865
FRMPD4	1.35025282982708	1.56992786811936e-13	2.04434072820908e-12
IGDCC3	1.34965043588509	0.00611219244460432	0.0188328130914732
KLHL3	1.34915571340869	0.00024364890706616	0.00102857309237206
AC011815.1	1.34625079982489	0.000806283854109164	0.00304972148764133
PGPEP1	1.34493872560437	2.58374881580443e-32	1.01992695400838e-30
TNNT1	1.3443453908383	2.65612977330669e-19	5.30733209738728e-18
KAT2B	1.34344852270019	1.86022889881817e-18	3.4976323742617e-17
NAALADL2-AS2	1.34340851190538	0.00167621822857652	0.00593617975765968
MT-TP	1.34325865750387	3.57480387546684e-23	9.00428606449714e-22
PTOV1	1.34309001162621	4.57470452744023e-22	1.071172274391e-20
PCDHB5	1.34241372243351	4.27745675160283e-09	3.63591861196935e-08
EMID1	1.34192727975635	4.33677704235898e-06	2.46528172709519e-05
PPFIBP2	1.3413670853482	3.45996876535118e-11	3.66390606289693e-10
RHOV	1.34040761329168	4.12867589246066e-05	0.000201204115917155
TMEM14A	1.3401837174113	1.07086642727638e-15	1.66932651402926e-14
LLGL2	1.33843110498823	2.54849972421027e-30	9.09372184040281e-29
SLC25A42	1.33816740262253	1.28574037161529e-07	8.97320625287452e-07
AC137630.5	1.33779842134801	0.0064297099679913	0.0197037812987394
ATP2B1-AS1	1.33778859566764	0.00174890352821588	0.00615791545839275
KREMEN2	1.33597654189632	2.50865945610479e-06	1.47500307350232e-05
RBPMS	1.33583527519117	3.87784013759567e-25	1.09504202337424e-23
SLC4A4	1.33543409613641	1.26591232134106e-20	2.75323757657822e-19
IGFBP2	1.33351047890726	3.62534800860035e-23	9.12144011196122e-22
GNG2	1.3330368355657	4.03959826534802e-20	8.43690426259527e-19
MNX1	1.33204633654449	3.25370699095644e-10	3.12773473984036e-09
JMJD8	1.33142402123656	2.29658739319885e-07	1.5524958232745e-06
TCF4	1.33139657162432	1.09584997701869e-24	3.00448856123463e-23
LINC01179	1.33024126979461	0.00858300345328149	0.0253345889481631
DSG2	1.33018305465335	2.13451817641616e-07	1.45258794783313e-06
ITGA7	1.32810803732801	4.05428158857318e-22	9.53261904905788e-21
DNAH7	1.3271485887553	0.000234701527970004	0.000994513649522954
MCTP2	1.32631211070578	6.4040004680221e-11	6.57820556703868e-10
LRRC7	1.32570190428378	0.0108600731051997	0.0310313281412975
RNF43	1.32368703247586	5.31065801630278e-09	4.46881598477502e-08
ADAM23	1.32268709787203	6.55336829520964e-18	1.18869797489452e-16
TECR	1.3226345532699	4.33116821591702e-29	1.4535117785731e-27
PURG	1.32219898803777	0.0047629358108475	0.015120399313061
TBXAS1	1.32089162792425	2.33076612409164e-08	1.80237945165227e-07
MAGED1	1.32082329805311	1.98558071620298e-47	1.31321199473085e-45
BTG3-AS1	1.31970299897885	0.0137264561876422	0.0379976395188202
CD4	1.31888188123216	0.00848552808852416	0.0250828750436916
EBP	1.31881184777312	1.92314147647194e-31	7.27417007630751e-30
PRADC1	1.3174618722671	1.11544613577825e-14	1.58382147803943e-13
CYB5B	1.31668605904443	6.48280485187458e-38	3.19465278746299e-36
GCA	1.31418338809729	6.7282052979528e-14	9.04250003769425e-13
YOD1	1.31395853703946	3.35590504666303e-27	1.03275124150301e-25
AF127577.4	1.31361398436793	0.00108018793108186	0.00397798287416812
IL7R	1.31209189654623	6.90875743647789e-07	4.38465725184325e-06
HNMT	1.31175281929862	5.59145404594819e-15	8.1859611045503e-14
CARD10	1.31136336168955	2.42589434017857e-17	4.23063254282953e-16
FBXO33	1.31122350048857	1.34360681115817e-13	1.75874088319368e-12
SLFN11	1.30975806811146	2.97818673183294e-23	7.518259563318e-22
AL442125.1	1.30837414242102	0.000677259061767486	0.00260127741859718
EOMES	1.30823482443507	0.00200037145227002	0.00695349652357394
SLC16A10	1.3070447775959	4.58913801364477e-11	4.80118930298941e-10
SKP2	1.30594622155164	5.73289439427056e-39	2.96055566904123e-37
PLEKHH3	1.30498627936294	6.93386210918669e-17	1.1818916883775e-15
CTSS	1.30478334615414	0.00469125922065273	0.0149194058392127
TK1	1.30373989402908	7.1750521583374e-22	1.66453851045573e-20
TUBBP1	1.30320719627445	9.22342396747777e-05	0.000422916332293492
MAP2K6	1.30248862955709	8.56596703055072e-21	1.88110299285463e-19
PLXNB3	1.30159833664089	1.4035691350687e-05	7.38653565986948e-05
KDM1B	1.29711940540081	3.13752821528013e-24	8.41847576529316e-23
CCDC159	1.2941284383863	0.000638054133891091	0.00246576908499617
ST8SIA1	1.29381014183547	4.4692082200811e-07	2.90736326517154e-06
RASSF7	1.29145549435605	4.69954441205412e-13	5.92194958530653e-12
NFE2L3	1.29087758500009	6.61377697185171e-31	2.43790358921638e-29
ZNF711	1.28922816907983	7.2627036452794e-12	8.1851068137805e-11
RN7SL381P	1.28863307982656	0.00379840285932228	0.0123566912519791
MAN1A1	1.28854807481082	2.74492824372174e-33	1.13298415957558e-31
AC091173.1	1.28812509459239	1.97089510553978e-07	1.34763229722504e-06
PAIP2B	1.28796968946873	4.92131933131593e-15	7.24709127311426e-14
GPR37	1.28795740040616	6.11454652920465e-09	5.0997392309764e-08
AC105285.1	1.2873637560474	0.00196012771198126	0.006823042277209
GYG2	1.28619973467973	2.18776094730607e-09	1.91950988623414e-08
CHST6	1.28553791238789	1.83077496543217e-16	3.03372153429379e-15
SESN3	1.2851740553505	5.56011869670958e-32	2.15349871234373e-30
CNN2	1.28021659900571	4.77374312533502e-31	1.76722251639857e-29
NRROS	1.27859772157296	0.00356367484682975	0.0116635452699236
EGF	1.27691317294838	4.85167140465725e-08	3.62297641142101e-07
LINC00482	1.27660297622667	0.00436514431168338	0.0139950672127522
TMEM100	1.27475470572901	2.17623502507434e-22	5.17605257961688e-21
TMEM170B	1.27455747569879	8.08255217229629e-19	1.55989119099974e-17
SLC22A17	1.27450789016354	6.34430468802566e-10	5.93227894743499e-09
SOX13	1.27331697867965	4.21520415514479e-31	1.57073645445173e-29
NQO1	1.27191177546244	2.08313342517895e-71	2.5332470400066e-69
KLRC2	1.27132021543867	0.000290427123670286	0.00120579499087706
AL121832.2	1.27118047266472	0.000629800809265223	0.00243553846892974
NUDT9	1.27111269929353	6.85040407826917e-14	9.18490159136754e-13
SESTD1	1.26951448267749	2.21210641319236e-29	7.50159444677631e-28
AC084036.1	1.26923239072139	0.0136636601017056	0.0378655143151774
AC090152.1	1.26728594213484	0.00119973631833547	0.00438044161169167
NRG4	1.26459380229098	0.0089935905844095	0.026367598889016
GDF11	1.26148088406119	4.82686269414983e-37	2.30822002703964e-35
GCNT2	1.26071292160994	5.33203720018467e-24	1.40402036590194e-22
NECTIN3	1.26006383413452	0.00182537812898755	0.00639334591198041
EPHA5	1.25778540165224	3.55495477208264e-12	4.12356523024293e-11
SNRPGP15	1.2570519599588	0.000490841585337032	0.00194198807394408
PTPRR	1.25690998844274	0.0129031091572471	0.036040432949836
MAMLD1	1.25595066872139	1.77236171239632e-11	1.92273619053681e-10
NAT14	1.25582016575914	2.26359969156338e-12	2.67085870753636e-11
SF3A3	1.25580187414557	4.77313130751779e-40	2.56445266139537e-38
CPOX	1.25546151396404	2.36979553339743e-31	8.90405401493627e-30
CBX1	1.25538224462825	1.52491045557914e-42	8.86682508862328e-41
TOX	1.25453136690619	4.65526083574482e-12	5.34775748317481e-11
AC026401.3	1.25432295792613	2.63662523750927e-10	2.56066235496875e-09
PITPNM1	1.25382256555611	6.73195351962883e-25	1.85921925104377e-23
RAB3B	1.25378027766115	3.61117292727777e-07	2.37790743645112e-06
CCT3	1.25319976601994	1.19304200633118e-74	1.59677024504172e-72
SOX4	1.25057425232731	7.96469772970639e-47	5.1917434567213e-45
ABCG2	1.25000287027248	9.03898091835901e-06	4.90882855683944e-05
SAMD10	1.24953504561241	1.23038862755701e-08	9.86185696906878e-08
RELL2	1.24750168734013	1.66971909994333e-08	1.31685412557944e-07
ARL6	1.24746759523287	8.97121271023314e-09	7.30190213360069e-08
SFN	1.24702753012598	0.000889019953401615	0.0033381046357887
SLC2A12	1.24691645880414	3.98543524053941e-07	2.60840739889355e-06
NCAM2	1.24683390733353	4.59455484106836e-07	2.98289999856846e-06
FGFR3	1.24635858099208	3.04227870347636e-08	2.32398858473258e-07
TOX3	1.2457158841429	1.35657553391698e-23	3.49480432820822e-22
FAM222A	1.24554432847074	0.000827176957262987	0.00312092003274921
MCTP1	1.24520499975255	4.39402222560254e-23	1.09942907877106e-21
LINC01876	1.24334144099709	0.000607548095258886	0.00235794961679148
CRMP1	1.24312456847079	2.39187297650987e-17	4.17451966478988e-16
KIAA1257	1.24297358953989	2.40450358090008e-05	0.000122109264697752
FAM78A	1.23996269166391	0.000375993355890661	0.00152221115390923
GPRC5C	1.23922288262037	1.87347367867918e-22	4.47950329154804e-21
FGF5	1.23755677552075	4.26347460129998e-08	3.21558959675906e-07
SLCO4A1-AS1	1.23735098773289	0.00205072184324331	0.00711212471210064
QPRT	1.23715807783787	2.43445242849903e-22	5.77805660862745e-21
C12orf75	1.2365805208834	4.59494702075517e-29	1.53974972833276e-27
NHSL2	1.23544642123469	1.76323197348815e-07	1.21076332751452e-06
FEN1	1.2326005812625	2.73267207714859e-42	1.5727814176342e-40
NUDT1	1.23230760028824	2.80605499708406e-18	5.21958536011877e-17
DNM3	1.23114166679543	7.62402374877368e-06	4.18258047959039e-05
PDZD7	1.23074188934894	0.00444426883567357	0.0142245531051508
EXPH5	1.23054710314745	1.05997989167436e-12	1.28832268510383e-11
NDUFA12	1.23050663781765	4.97590464729693e-29	1.66248134737384e-27
UBE2T	1.22878905344598	8.14866822525275e-37	3.87215812157546e-35
CRACR2B	1.2285116927507	9.66961505340651e-11	9.8167424996859e-10
NOC2L	1.22845936090001	9.28889412926567e-30	3.22742697864609e-28
RAPGEF4	1.22801684759706	6.59275170405142e-07	4.19469622486467e-06
PNPLA3	1.22572589304103	1.33956659623774e-21	3.06057139801025e-20
CCNG1	1.22564925801826	2.54892773633467e-30	9.09372184040281e-29
AP001505.1	1.22361716420344	0.0022258675506752	0.00766315040010994
CAMKMT	1.22354861015362	2.12259014428097e-09	1.86667443520572e-08
MINDY1	1.22350229698403	4.25099481545629e-15	6.28452625691541e-14
HSPA1L	1.22203860006789	0.00428281441188754	0.0137623212363239
PKIB	1.22190408283221	1.37215704280632e-18	2.6081361471627e-17
CCDC163	1.22060747801054	0.00138599908604292	0.00500717350698049
SNRPEP4	1.22009238356432	2.35063572733856e-06	1.38786294744638e-05
GTF2IP4	1.21957011713926	1.27054074129794e-11	1.40050492336346e-10
SIX3	1.21908492006945	0.00576646597432189	0.017913980754455
TMTC2	1.21868947510097	3.19778651496136e-23	8.0636268876155e-22
HIST1H1C	1.21796704978241	1.2384836859167e-08	9.91619911212381e-08
VAMP8	1.21736621099841	5.26546505034853e-05	0.000252062548092769
HMGN3	1.21683599433756	4.44901026739292e-28	1.42535740824986e-26
TUBB	1.21567852912135	4.08649386436835e-67	4.1636218341508e-65
MISP3	1.21503791526702	0.000131622533554913	0.000585135630204122
PDIA4	1.21488039056795	8.54414747445578e-68	8.94722554281089e-66
EEPD1	1.21300255227788	1.86674902604693e-15	2.84528276416142e-14
SELENOW	1.21205848661117	1.74871819645713e-21	3.95938507364001e-20
ACER2	1.21168390238101	0.00043408557808303	0.00173841743814803
BDNF	1.21154121543123	2.79498484122143e-08	2.14304278385043e-07
AL365203.2	1.21101107108823	0.0149278602029079	0.0408929720152081
ALAD	1.20868530524443	7.95203046721486e-14	1.0594939826918e-12
CYP19A1	1.2083396597109	0.0172339230085768	0.046307211277144
BPNT1	1.20604502712502	5.62231628994856e-21	1.24311996248628e-19
AC106795.1	1.20566010642045	4.30990211016198e-19	8.45495887508707e-18
TYRP1	1.20474933928326	0.000397516638753126	0.00160446624767255
HDAC10	1.20319874942443	3.03378519427214e-06	1.76087214034492e-05
RAB38	1.20294121723705	1.26832523183772e-07	8.85986671369282e-07
VASH2	1.20289643421124	6.10045832960998e-10	5.7113521091659e-09
AC027031.2	1.2028776929212	4.1472136069248e-14	5.66460293327488e-13
C1orf112	1.20264762890852	5.99871554952836e-23	1.48451801985538e-21
TMEM151A	1.20211306024616	0.00426857326308084	0.0137243580152986
RECQL4	1.20184104365185	1.60759818260811e-18	3.04032301776026e-17
SBSPON	1.2011034440633	1.2956421086736e-06	7.91202182939745e-06
TXNRD2	1.20071732721137	1.00015139798496e-05	5.39657072304912e-05
AC111170.3	1.19959255531237	0.0120174654308073	0.0338720312248512
MIR4292	1.19944028550886	0.0125668154208589	0.0352272645934327
ARRB1	1.19890626373124	1.17507375120876e-20	2.56059664533632e-19
CREB3L1	1.19759747850633	7.63147085815315e-09	6.2834242002999e-08
HSPB8	1.19688065648147	1.52497192517591e-21	3.47015492711811e-20
EFNA1	1.19484190600736	1.02659323795688e-15	1.60362655036924e-14
AC092821.1	1.19481828009703	2.39944988367863e-06	1.41483725023272e-05
AP000251.1	1.1936700062225	0.0149018371416028	0.0408414702903082
CCDC28B	1.19257927342556	1.61154835299263e-07	1.11166856347485e-06
MYO7A	1.1925440230836	0.00288958263095434	0.00964146179813486
ZNF467	1.19189275074067	3.83561315378738e-08	2.90266834311545e-07
GADD45GIP1	1.1917527565991	2.5123309561086e-19	5.03334046910721e-18
SNAI3	1.19131580173669	0.00997793877892694	0.0288607413351085
CASTOR3	1.19064283207009	5.56521198996472e-05	0.000265099892301204
ASIC1	1.19049266490878	4.68182326555389e-23	1.16627930003925e-21
FANCB	1.18980844853402	5.30227087599891e-08	3.94124432941897e-07
LINC01315	1.18966614856459	1.34539772199898e-07	9.36355417658303e-07
CDC45	1.1896017164845	1.03477232843277e-13	1.36316338362382e-12
LEPR	1.18942310960345	3.40674078845141e-15	5.09299867111583e-14
OLMALINC	1.18881103826049	1.58929082730894e-24	4.33110472565071e-23
CCDC181	1.18803107893986	4.97611052059942e-14	6.76003867059689e-13
ATP8B3	1.18741257717515	2.31885607664575e-10	2.26468936086572e-09
SMPDL3B	1.18505399406127	0.000271442781965521	0.00113531144328368
PEG10	1.18258542490573	4.85738459308309e-44	2.97748461005275e-42
JMJD6	1.18132422214469	7.37433404619864e-30	2.57407502763838e-28
EAF2	1.17969261123447	0.00116573944159428	0.0042659537986444
EME2	1.1779831382783	2.47782833814703e-07	1.66605229430879e-06
FANCL	1.17788712240825	5.25095696931482e-13	6.55109739045405e-12
DNAAF1	1.17691407415864	0.0169457155343953	0.0456195119819672
LIMCH1	1.17684755596841	2.81328789380699e-33	1.15908486102041e-31
DANCR	1.17656765172918	1.54445037417782e-22	3.70455175116947e-21
SLC7A8	1.17626742731134	1.65408719365934e-25	4.75397690386032e-24
AJM1	1.17506340145509	7.28250503132697e-09	6.0095943562052e-08
MITF	1.17494374543987	8.52331168399569e-15	1.22795405719935e-13
CLDN3	1.1748305528707	0.000660981532024088	0.0025452402575507
ZNF443	1.17461183352965	0.00123263654632732	0.00448897215285424
SFRP2	1.17423436210447	0.00852574408215246	0.0251852952062435
UNC5CL	1.17137574269896	0.00955717636055045	0.0278108545091072
AC010186.2	1.17083542927676	0.000983116269857246	0.00365501428466487
ANXA9	1.16811328993336	2.11856195934158e-08	1.65012923410286e-07
LNX1	1.16679551975881	0.00164689262415114	0.00584789077954074
TRIL	1.1667065849205	1.25187019284383e-19	2.55099566594006e-18
TPI1P1	1.16635132571661	0.000110852726112704	0.000499577169145896
GRIK2	1.16578176860007	1.09275348767594e-05	5.85842472807487e-05
WT1	1.16479889945082	0.00163167929444841	0.00579933280344573
PRR36	1.16448965034619	7.84229778245393e-08	5.66182360489389e-07
LPCAT2	1.16402144750932	2.89763931649691e-13	3.70083024843837e-12
POLR2J4	1.16303664364701	0.00654778241090682	0.0200303341022858
DNAJC22	1.16070670205029	1.65688486706827e-15	2.53909748023152e-14
BCL9	1.15927383690753	5.74863116542109e-34	2.45800166976672e-32
CLPTM1L	1.15910950973911	2.2767031556326e-36	1.06618527282099e-34
AC009303.4	1.15830732550852	0.0172896309086899	0.0464458624137361
CDRT15P1	1.15812741356184	0.000309304072809381	0.00127597096897235
AC102945.2	1.15783397935428	0.0022862005014236	0.00784221552042774
CXADR	1.15720220756029	3.8469557042474e-11	4.04529479657703e-10
AC138866.2	1.15678989553583	0.0184915100541617	0.0491780677148833
WFDC1	1.15635857602672	1.15371587453487e-05	6.14744390249804e-05
KCNIP3	1.15624420172432	6.1733499795649e-08	4.5336039996032e-07
CDKN1C	1.15437808867245	0.000256068996102758	0.00107658450238816
CCDC151	1.15424741617477	0.00481099657480325	0.0152558434775655
C5	1.15403953730004	6.63549897205651e-11	6.80672794779801e-10
HEY2	1.15282235672209	0.00663792467172993	0.0202677130331883
FAM81A	1.15169408632558	9.46577469572284e-15	1.35339037827152e-13
KRT18	1.15144727427425	7.73450925469399e-51	5.48422773767785e-49
ACLY	1.15078322180285	1.15126869926797e-59	9.86384345028113e-58
ZNF641	1.15034248988886	9.56864007612728e-07	5.96377914030388e-06
CRELD2	1.14939640031715	1.42233375234367e-15	2.19004541485783e-14
MT-CO3	1.14910994809246	2.15479567179648e-39	1.12822507639733e-37
CCDC24	1.14891419405324	0.00010328543028439	0.000469024924232605
LFNG	1.14732766986916	2.11443279877607e-15	3.20982251513529e-14
DTX1	1.14649882426676	0.0173668241417281	0.0466089458070418
SCPEP1	1.14619233271008	1.67576009856513e-22	4.0110071607878e-21
GBX2	1.14610199997522	0.00341096766061039	0.011215682150799
PLEKHH2	1.14538812715064	1.22866629567937e-22	2.96914561345851e-21
COMMD9	1.14516154831075	4.64570552350886e-12	5.33949254249222e-11
ARMC5	1.14493117770337	1.70256574714772e-05	8.84481732538683e-05
CD320	1.14345578117041	2.19056385917598e-16	3.61403092127655e-15
GPX3	1.14321701976176	3.79402052715326e-22	8.9392656566333e-21
TFR2	1.14282221709713	6.12639933023911e-07	3.91007410978212e-06
SLIT1	1.14254605946655	0.0112282074536466	0.0319259364417388
CENPX	1.14164655520796	8.89646800648763e-17	1.50283203763065e-15
PBXIP1	1.14066335241746	5.41651249331588e-15	7.94527211973488e-14
MEIS3	1.14030260069391	6.74591693951582e-09	5.58309166684626e-08
EGFR-AS1	1.13906609579747	0.00155766181485935	0.0055686348333023
MT-CO2	1.13855619483358	1.98908992969339e-42	1.1506707191748e-40
PDHB	1.13719975298167	1.9939157045697e-30	7.15879036851779e-29
THEM6	1.13648978223828	2.05329967237723e-13	2.64334577629486e-12
CARMIL3	1.13605279598716	1.22535346072493e-05	6.4878909007812e-05
TNIK	1.13471744504403	1.70125277108015e-17	2.99460205673634e-16
OLFML2A	1.13419636940929	1.68833110401006e-10	1.67713488105418e-09
ECI2	1.13358678273166	5.37172798328358e-23	1.33373342759486e-21
PTN	1.13354544585451	1.70720681700009e-11	1.86097884307108e-10
CORO1C	1.1333512978322	9.38822842157786e-37	4.44251754534874e-35
MAP3K5	1.13245282433524	4.71315669704633e-20	9.80744170473698e-19
NRG2	1.13239534886298	1.17884982086596e-05	6.26366081704654e-05
ZNF512	1.13196699023696	2.6444163571811e-12	3.09596550637057e-11
RAB11A	1.12947837117033	1.13714521119328e-33	4.78087128847226e-32
EIF2A	1.12937075377026	5.44068062039236e-23	1.34937231307735e-21
COA3	1.12847596388662	4.50965986610757e-18	8.24607894191488e-17
ARHGEF39	1.12819318173467	7.36259953922947e-11	7.52188974606285e-10
MYEOV	1.12819017929955	2.16458958997086e-07	1.46941332339589e-06
RND2	1.12790970524787	4.53591981210414e-05	0.00021974292188902
IL12A	1.12545107266662	0.00111312489453492	0.00408807441929335
RALB	1.12534377036819	1.54723635254268e-26	4.64150385386776e-25
ARHGDIA	1.12533031637099	3.42269404371522e-15	5.11009350328677e-14
SYNE2	1.12489457478524	7.31258482532203e-29	2.41464753524028e-27
IKBKE	1.12470078957127	1.69101474586751e-06	1.01699182496084e-05
PGM5P2	1.12242611535885	0.00162433260709124	0.00577685208172904
PPM1K	1.12144165782604	2.42665107927309e-14	3.35914447748336e-13
PALM3	1.11929789207742	0.00325100693759489	0.0107334003680424
SOD3	1.11646913069087	0.000912744373544111	0.00342093868851603
CDK5	1.11599626032376	1.10397072993396e-09	1.00243733201029e-08
FMO5	1.11508153004563	0.0115548670673272	0.0327067373540076
INTU	1.11500009383169	0.000432356954848264	0.00173241487364267
CCDC167	1.11473266280519	2.27661259507926e-06	1.34697097274647e-05
AC022211.3	1.11366720487411	0.00342992858586861	0.0112714738753105
PARD6A	1.11350811182727	6.86220076118816e-05	0.000321958346851929
SATB2	1.11307182907135	4.41364511295013e-21	9.83568855269152e-20
GLRX	1.11181882684069	4.00498494128135e-32	1.56457261462596e-30
AC073111.5	1.11150765063142	0.000269284591397972	0.00112711846277401
SH2D5	1.11063993889926	5.54609755258561e-10	5.2160989830326e-09
FLRT2	1.11061808803817	8.40949222500049e-18	1.51324029146608e-16
FZD4	1.11060195297409	1.39008356521471e-09	1.2496939650871e-08
RAD54L	1.10959463812401	1.11750371363106e-16	1.87792098801047e-15
HOXA10	1.10921621883904	2.1613042972834e-05	0.000110653105251818
EPHA3	1.10884440504457	8.36425816525389e-24	2.17711341127592e-22
CBR1	1.10778293567149	2.65591489344012e-18	4.94437357816643e-17
IFFO1	1.10772791216478	9.86135005092269e-19	1.89349640748574e-17
NRXN1	1.10706886417328	0.00134319840712993	0.00486342320647863
MINDY3	1.10677112766899	1.35275811441674e-15	2.08575567757274e-14
WDR54	1.10446898939337	9.16873655432502e-14	1.21208446593967e-12
CTXN1	1.10430647426957	1.61517315322786e-07	1.11382931563601e-06
GRHL1	1.1039528173445	0.000492397568505405	0.001947583005456
TBILA	1.10315956578645	0.00837004321469134	0.0247933482809198
RNASEH2C	1.10249445223477	1.13860738641924e-12	1.3787023808039e-11
ARC	1.1023455934176	6.79028802394988e-11	6.95919913066254e-10
ABCB9	1.1015329950053	4.15549425728344e-12	4.79801554902982e-11
SRSF7	1.10126213964705	1.06246089110038e-32	4.31450680355466e-31
FLJ20021	1.10095963989706	0.00300306628473745	0.00998476499992302
MT-ND3	1.0997526601732	1.17577708959977e-22	2.84437454434837e-21
HSP90AB1	1.09965602640552	4.26164044416976e-58	3.53091740683794e-56
EDA	1.09926105530448	0.0143584292347186	0.0395438099184343
AL354836.1	1.09917961170733	0.000220003461270059	0.000938739537911235
ST8SIA4	1.09911595405445	1.24131664887794e-13	1.6295613047574e-12
ADAMTS6	1.09770027015286	0.010373828659999	0.0298645323228354
NEU1	1.09575538972028	5.24527140493562e-24	1.38278314578367e-22
SGK3	1.09532827608076	1.3055093221461e-07	9.10555515190338e-07
PLAG1	1.09390142972767	0.00254990114863545	0.00864451649894862
PTCHD4	1.09301489616794	3.39298377997535e-05	0.000168081252998823
VDR	1.09192409424125	7.31371316533734e-16	1.15927735169422e-14
AL031670.1	1.09185660547849	0.00808018864686632	0.0240517834142467
MMP17	1.09144296009615	6.4418315773593e-08	4.71546240932977e-07
EDNRA	1.09090119110447	1.648567163993e-20	3.54794868528616e-19
KYAT1	1.09058893231749	6.22739089802525e-12	7.06760435135138e-11
MAD2L1	1.09057079777205	1.95362727601583e-25	5.5935563742028e-24
TUBB4B	1.09036332116433	1.23218722514684e-46	7.98591485547173e-45
C6orf141	1.08892735997156	2.26607956009452e-25	6.46361331270845e-24
ETFDH	1.08835850493548	2.70643836745277e-10	2.62395754108076e-09
CMTM8	1.08714812077302	1.37564323106099e-20	2.98328612112834e-19
LIN28B	1.08628612376756	5.3603161110307e-14	7.26017904882655e-13
CITED2	1.08623330580185	8.92988000641054e-22	2.06107097821429e-20
IMP3	1.08407280168566	5.89915865251165e-16	9.43656786146825e-15
PRKAR2B	1.08144323749737	4.00070421114197e-16	6.4590955425996e-15
CDH24	1.08105991858448	8.28200702652331e-19	1.59566198409651e-17
TYMSOS	1.08098380559374	0.00024570264956793	0.00103627600793903
PAGR1	1.08057153655226	0.000321881599222365	0.00132255038924808
AC109326.1	1.08015443846837	0.0129512073734305	0.0361479959994599
FAM173A	1.07997526071475	6.36858430740616e-06	3.52893210311661e-05
SQLE	1.07947898770625	9.42481426412671e-36	4.32413537201383e-34
SH3BGRL	1.07902823568588	1.55670350303927e-16	2.59477351033495e-15
CADM2	1.07884352806322	2.41408738280812e-05	0.000122513445168806
SVIL	1.07813491714421	7.39158929164416e-26	2.15451492509922e-24
B4GAT1	1.07703422043695	1.64778301356858e-21	3.7420887534044e-20
HEXIM1	1.07593731951524	3.3788188670795e-18	6.23372789188182e-17
ING3	1.07581946960974	3.06898357864514e-05	0.000153070208523427
GTF2IP1	1.07579249307239	8.63445410573447e-06	4.70382267383449e-05
GALNT18	1.07430292940868	4.54202823505631e-15	6.70601414156258e-14
GRAMD2B	1.07396451490454	1.86384872311246e-08	1.46230989483457e-07
AL590666.2	1.07373720686273	9.21553570811047e-11	9.35995519451058e-10
SNAI3-AS1	1.0728105235214	0.000479451489151635	0.00190158043715954
DHCR24	1.07211419728945	9.96045221834148e-42	5.64650297560567e-40
PTCH1	1.07123153310023	2.9895726331516e-09	2.57997494808303e-08
SLC25A5	1.07102410042161	1.14326667532615e-48	7.71926833707529e-47
C3orf52	1.07100364148854	1.74955962198482e-09	1.55311181670622e-08
HOXC13	1.07021139238722	0.00128751528547865	0.00467377760267076
RGS9	1.06861493082254	2.6237578810821e-11	2.80732164201495e-10
SLC16A4	1.06813257457997	1.31029117614747e-07	9.13046090982118e-07
RPL23AP82	1.06787593776986	3.33087651330783e-08	2.53417745894752e-07
CAPNS1	1.06693299982331	4.77670339746087e-28	1.52175005841081e-26
HOXA4	1.06655994848524	0.00912646740607996	0.0266914360302719
MEGF6	1.06620643274926	2.73095007855814e-05	0.000137452959116392
MMACHC	1.06531888977827	5.91272621709288e-10	5.54707400681974e-09
AL365181.3	1.06472851531154	4.41396200911661e-30	1.56488098251111e-28
ZNF860	1.06454524399913	0.00275915515382084	0.00926090050521597
TLX1	1.06347884959652	0.000134426989460154	0.000596781957723104
FZD8	1.06327763929178	7.88004988479435e-16	1.2429487332229e-14
DBNDD1	1.06167985437353	8.84520683065028e-18	1.58911622956695e-16
SSH3	1.05992989111742	9.77627726249917e-11	9.90724083335434e-10
DTX4	1.05969791691841	2.27618263743159e-05	0.000116140255077972
TMED9	1.05921158454233	6.4804683466421e-19	1.25498042408132e-17
HSPH1	1.05851366728005	1.00124329672362e-39	5.30377567414324e-38
B4GALNT4	1.05845887083746	4.97547912836644e-13	6.24183929032282e-12
MOXD1	1.05710828629955	4.49658543291139e-16	7.23387381984514e-15
AL109918.1	1.05699985899651	2.07498859684211e-15	3.15205957501489e-14
LRIG1	1.0543978195214	1.20812164277222e-27	3.77437892788189e-26
NRTN	1.05383253882529	0.00655135252180853	0.0200385453266785
TSPAN15	1.0535743379301	8.41901384916249e-10	7.75997042600678e-09
SEC13	1.05316934590255	9.92028348881924e-31	3.61914342312262e-29
RASSF9	1.05270718771809	0.000758525751251052	0.0028903460187917
HIST2H2BC	1.05246600455963	3.92827548557248e-16	6.35576990044091e-15
SMARCA1	1.05224144069669	4.795240230691e-24	1.26857940091228e-22
DAGLA	1.05184028491781	1.61305819766414e-09	1.43871306675731e-08
BBS9	1.05126990354174	6.00234083793278e-10	5.62647937891428e-09
LIG1	1.0511520201338	1.77771415539533e-16	2.9501185972771e-15
POLA1	1.05105115079448	7.06705410061549e-19	1.36623672394719e-17
C2orf15	1.05101594967617	0.0163815582827463	0.0443569638923713
NT5E	1.05065109722583	5.38241251818925e-19	1.04952404093899e-17
AGFG2	1.04781471943625	1.23334128271197e-09	1.11454041045394e-08
BAIAP2-DT	1.04744861610756	1.04393808384237e-08	8.4512653967182e-08
GPATCH11	1.04441984127183	1.87921761579741e-11	2.03280838123967e-10
HSP90AB3P	1.04440859901483	0.00146093955376172	0.00525357579754154
LSS	1.04256753791587	5.11854057831556e-23	1.27226669605406e-21
LGALS1	1.04235474658833	1.58523064103487e-14	2.22786429989995e-13
ELF3-AS1	1.04219956633079	2.00203887160322e-07	1.36686137146976e-06
DSTNP2	1.0421979777242	0.00040330077677189	0.00162491276626352
TSEN54	1.04173051276302	1.15345740049234e-15	1.79313078637363e-14
SEPT9	1.04161148375101	1.61013145081373e-24	4.38261892731116e-23
AC004980.1	1.04122763181366	0.000287098329656376	0.00119394688701922
CACNB4	1.0396618373203	1.02845062555063e-06	6.37678856889519e-06
BRAT1	1.03822414990433	2.35263604519777e-18	4.39424233743421e-17
TEDC1	1.03671168298618	2.48192777328365e-07	1.66831275791688e-06
ANXA2R	1.0361324279107	0.000908248265193641	0.00340578042281415
NR5A2	1.03579879929554	0.00514159998449977	0.016186200424412
HSPD1P1	1.03432706957363	1.68766837130164e-08	1.32915636805264e-07
RGS17	1.03372571312752	6.27398875512761e-15	9.12649245948463e-14
TCTN2	1.03261303046553	4.98621680008442e-12	5.71633237714696e-11
MTND2P28	1.03166614084322	6.40003569630161e-05	0.000301839882015526
SPC24	1.03071186393614	2.55743130059951e-09	2.2282950149561e-08
NTHL1	1.03045663484315	6.11172578698683e-08	4.49418483666629e-07
PSD	1.03009887637493	0.000774994678692508	0.00294565697149149
COL12A1	1.02916763699753	3.98538593761955e-16	6.43896032307261e-15
SHKBP1	1.02860867741411	3.9491989509628e-12	4.5668165169646e-11
NDUFA3	1.02836016436922	3.53682162738373e-13	4.49182304266101e-12
GLDN	1.02807963914306	0.000267468752822827	0.00112055486573431
PPM1J	1.02742754681278	0.00309500686962937	0.0102734250028886
PIMREG	1.02737523449682	1.95486491252032e-10	1.92583142231259e-09
GCAT	1.02443146157025	6.35657017411996e-13	7.8826349105493e-12
CASP2	1.02365625046101	1.11218264287563e-19	2.27454423139275e-18
BMP6	1.02251551705082	1.74280130547162e-07	1.19709756235842e-06
ATP6V0A1	1.02211288751485	7.42618985538951e-23	1.82381094830679e-21
PCCA	1.0213455462065	6.57188922175577e-18	1.19110226207447e-16
MORN2	1.02099104271395	1.87682804979141e-07	1.28564426584591e-06
MPP2	1.02056868471794	1.05241874129177e-08	8.51687281190645e-08
ARMC7	1.02007145976142	4.40665412065835e-08	3.31583864122326e-07
SHQ1	1.01996191015181	1.8383098975223e-14	2.57414621582412e-13
DNTTIP1	1.01846108600312	2.99024924585956e-13	3.8148024643033e-12
SULT1A1	1.01820999230254	0.000285085940632821	0.00118623231993631
GPR3	1.01723558868818	2.69326504359182e-06	1.57494731181498e-05
STX1A	1.01671083300223	3.73221655453732e-12	4.32474417249383e-11
RNPEP	1.01639227627924	1.82541835854793e-28	5.9926179756162e-27
KIRREL2	1.01613518581726	0.0109669586719867	0.0312972039113888
SPIN2B	1.01560913596942	0.0018836310027244	0.00657599161145596
NFKBIE	1.01545225863978	8.76213628815743e-07	5.49004877290396e-06
ITPRIPL1	1.01527514002863	2.25137787821737e-11	2.42148486121323e-10
SKA2	1.01433192637905	2.58388946801115e-18	4.81425007223593e-17
PIDD1	1.01387956332145	3.34591896128016e-12	3.89107151594837e-11
PLIN3	1.01356829991618	3.85814626981697e-16	6.24677240350681e-15
AP001972.5	1.01282174333637	9.57094402020562e-07	5.96377914030388e-06
VARS	1.01153915163583	3.35207595430989e-21	7.51443072453274e-20
SLC4A11	1.01144837522765	2.18170656467244e-20	4.63361697524186e-19
GSTK1	1.01053713972477	5.8624444576158e-23	1.45238369317428e-21
FAM98A	1.00942300446859	3.56300130695498e-24	9.51493820094626e-23
SYPL2	1.00938361739975	1.27881966909926e-06	7.81773570144759e-06
STX10	1.0093671610765	1.30953666152765e-12	1.57723161592619e-11
LINC02432	1.00930416637674	0.000475963438101974	0.00188944219449045
GLCCI1	1.00914686748272	1.97911860100435e-16	3.27473911017684e-15
NUDC	1.00777706055165	2.05699192525764e-20	4.38521209777593e-19
GOLGA7B	1.00734023363388	0.00121943344133471	0.00444733392608027
PPA2	1.00684697401576	4.27227195028744e-10	4.05856863685643e-09
PLS1	1.00651884906537	2.68401355878969e-13	3.43575001054126e-12
ZBTB18	1.00548302159371	0.00930424283257376	0.0271402452216329
FBXW9	1.00388761228199	7.59466782799609e-08	5.49532282794125e-07
ASH1L-AS1	1.00306589465168	0.000477396546661218	0.00189475916633271
INTS6L	1.00299939791467	0.000858053749953366	0.00322933739936692
BST2	1.00282868882468	7.0152915688312e-15	1.01586991034182e-13
TMEM60	1.0021356019915	9.69252314487853e-09	7.8607092511297e-08
SYT1	1.00097234624273	3.17821102227177e-08	2.42210091350287e-07
TONSL	1.00077854551014	2.25244447057458e-11	2.42148486121323e-10
KCNK5	1.00037824008609	2.32963148083927e-12	2.74590591272035e-11
S1PR5	1.00001144683476	0.000279786475751316	0.00116697221003485
GPR137C	0.999968128122437	0.00172130668432323	0.00607303632704839
FAM43B	0.999933930436722	0.0125713677644362	0.0352287101534036
ORC1	0.998982558352573	1.56016314338581e-11	1.70727286600114e-10
HSBP1	0.99865230088603	3.52552578136563e-29	1.18666469715341e-27
KLHL13	0.998616239468429	1.52055893901356e-08	1.20509890124554e-07
SLC12A2	0.998461359766393	1.77442880775211e-20	3.80795115773673e-19
PCTP	0.997095307247375	2.07407123149756e-14	2.8887572158401e-13
SMYD3	0.995695785529592	2.19117237028308e-08	1.70082799737245e-07
CYP4X1	0.995652050858753	6.45123902806627e-11	6.62372108832641e-10
IGSF1	0.994751740198567	1.07971148265859e-06	6.67267596345753e-06
GSTT2B	0.9937335580527	6.51427923181456e-05	0.000306652407792744
VPS54	0.99364330480583	1.10873250542542e-12	1.34396680279837e-11
PSMA2	0.993129311360602	0.00271085424207365	0.00912452561033688
LRWD1	0.992638716641275	1.99951061550916e-12	2.37162719518625e-11
NKX2-8	0.992623137973943	0.0104883202140178	0.0301289452528408
COA1	0.991102351396315	4.45003191093409e-27	1.36759880154101e-25
SPATC1L	0.989922585855013	3.85909368185975e-11	4.05617286198818e-10
NME1	0.988612633252111	3.04412796583805e-22	7.18738313771304e-21
BATF3	0.988321158224463	6.40082649537949e-11	6.57793250790498e-10
KCNJ8	0.988153486611701	0.00267303669431143	0.00900393402660169
SNRPE	0.986671125912786	5.68383551809212e-28	1.79807937879336e-26
ARFIP2	0.986508574095312	5.4065414569686e-19	1.05332094069916e-17
NUDT8	0.985985924119049	0.00018971437826872	0.000820487480317432
AP1S3	0.985981059627586	6.62157732037848e-08	4.83608193121217e-07
ATP5MC1	0.985977622787087	1.93141195692108e-29	6.5793082912045e-28
PCNA	0.985479334820114	1.05828303797117e-27	3.31541607145012e-26
CBX8	0.985464020606602	3.06791996806399e-07	2.04157933973637e-06
ATP6V1A	0.985025979416243	1.06950642316543e-14	1.52145696764647e-13
FHOD1	0.984857180232698	9.36439584856517e-16	1.46786742687939e-14
AP006623.1	0.984827998284729	0.00211559312336162	0.00731803041096752
NDUFS5	0.984670332774315	1.06628758327926e-18	2.04566232792143e-17
LINC01003	0.984452812201569	2.64709938513975e-05	0.000133479821358135
TNFSF9	0.98412199389492	0.00471994646029132	0.0149965541488031
SVIP	0.983680698066144	6.09078235678588e-07	3.8884393488044e-06
CACNB3	0.982853057237345	1.28466826071522e-09	1.15907105660621e-08
CAPN10-DT	0.981702883426632	0.00373794364246754	0.0121862996899644
MT-ND2	0.981364076984987	1.76238167591136e-40	9.65213344490052e-39
COL4A6	0.981112079374477	6.88304837481468e-08	5.01732746342035e-07
ACAA2	0.98104403599558	2.75574277585176e-14	3.80305953916968e-13
EIF2B3	0.980770939458941	2.13629076683853e-16	3.52963921512934e-15
SLC45A4	0.979563589773729	4.29066326825598e-05	0.000208538617146463
MCRS1	0.978812690391358	2.25877827868776e-17	3.94832348420699e-16
COBLL1	0.978513458419203	2.73193025694479e-10	2.64413908779778e-09
NRCAM	0.9784790776048	3.37939668674575e-14	4.64107915346097e-13
ATOX1	0.978431007630579	6.30739130642862e-10	5.90020198346191e-09
TECPR1	0.977953539959151	8.77810210399342e-08	6.29723728164374e-07
RTEL1	0.977750806500326	0.00417499771579492	0.0134560093094279
C9orf116	0.977606730388752	0.00586873024308243	0.0181717740408325
MAPT	0.97760174853163	1.15710832918818e-13	1.51989740405967e-12
NUAK2	0.977397363054632	1.88456871895276e-08	1.47651748714903e-07
TUBG1	0.976849726442464	9.33700062076281e-23	2.27579328708011e-21
MCCC1	0.976129311076258	1.30790543241767e-15	2.01935242156009e-14
MAPK8IP1	0.975476081226503	1.93596655776067e-13	2.50083538378004e-12
SNRPF	0.975417087465215	9.72720759158665e-20	1.9965490790753e-18
MTSS1	0.975063582852673	2.39062260322712e-05	0.000121458878397112
NFATC4	0.974431512530683	2.82803173438776e-20	5.98384001871999e-19
TRIP13	0.973491186515468	5.6824092452765e-16	9.10272058915787e-15
RRM2	0.972536348728708	1.21896807890893e-17	2.16249717465421e-16
TDRKH	0.970964890085579	1.57255371682212e-15	2.41313382094976e-14
MT-ND4	0.970860082774846	3.03250043510361e-33	1.24486619494752e-31
MIR99AHG	0.970565943428854	0.0164100547578578	0.0444100297401276
VWA1	0.969991209241289	1.69846041482872e-10	1.6864563706326e-09
RPS26	0.969954020721821	6.72105928289442e-29	2.22908562932242e-27
AC010642.2	0.969911729437496	0.00874097748284176	0.0257303708595
RITA1	0.968434881324562	5.19572704921545e-11	5.40331724718181e-10
MAPRE2	0.968391964440152	2.1242841762214e-20	4.52014899171701e-19
LSM3	0.968101114736664	1.30723194097252e-18	2.48891239670518e-17
PCDHA10	0.967797362028686	2.66633969514545e-07	1.78749073990797e-06
ASL	0.965524890618655	6.97978866943965e-08	5.08129513724028e-07
RNF122	0.964849426876663	0.00214637940136399	0.00741545069183627
DHX8	0.964841035675534	2.5757685987745e-23	6.53153698830499e-22
CARNS1	0.964781609792781	0.0173037439670898	0.0464782549330964
KLHDC3	0.964437568285937	4.93702326343418e-15	7.26548660999465e-14
SNRPD3	0.964160400753705	2.56093858339538e-23	6.50121995710663e-22
TMEM173	0.963939268334414	2.60907788113409e-10	2.53608648875686e-09
GJA1	0.963626971859301	9.77363525087519e-22	2.24436401766036e-20
AL353625.1	0.963353552297577	0.00174160293851521	0.00613507504536296
HGF	0.962705129557919	1.53077133543773e-06	9.26036823649801e-06
POLR2L	0.960383085543006	1.24391784146051e-13	1.63202886635703e-12
COL9A3	0.960329627120647	4.25447446231429e-06	2.42214844860526e-05
GCOM1	0.959305960653757	0.00348047847228674	0.0114209984860951
NKX2-1	0.957078575625044	8.52149568827012e-05	0.000393041824985689
NAB1	0.956935160132631	4.99468370183151e-15	7.34078951603163e-14
C4orf48	0.95594199085082	0.000206917936477986	0.00088792957791606
AL355488.1	0.955787186432653	8.80400337616116e-05	0.000405328215683675
AC010761.1	0.955780534096228	0.00116757271017183	0.00427197138974063
GRIP1	0.955624444155412	4.86533346337956e-09	4.10324301298218e-08
DHFR	0.95543756867531	9.62663818317542e-14	1.26964973215886e-12
POU4F1	0.955039662354549	2.54541964740192e-08	1.95899445405186e-07
TRIB2	0.953976151768508	1.69642108897951e-29	5.80504517573791e-28
AKR7A2	0.953877053340463	7.16623593495576e-16	1.13749537272115e-14
NOA1	0.95384221745381	6.60621241719723e-14	8.88910878432981e-13
EDEM3	0.953615324720586	5.73263999602068e-24	1.50775097755804e-22
PKMYT1	0.953409732486395	1.47031367048585e-06	8.91848348423692e-06
CDKN2C	0.953032517394962	1.03912411861362e-10	1.04928341245185e-09
AC044787.1	0.951987348095286	0.00266642464778579	0.00898433771909234
OAZ1	0.951860550388742	4.60969562962469e-35	2.06468723656398e-33
CKS2	0.951564210939188	8.15475494527014e-23	1.99840088956734e-21
RPS6KA3	0.949791592390084	4.02800157126728e-24	1.07313742686095e-22
PRKCG	0.949784390743718	0.0144210904817899	0.0396777333180398
CBX2	0.94967483171156	2.81605095279979e-16	4.60233067206492e-15
ALG1	0.94871056143599	4.71566264560449e-05	0.000227573231023956
CEP72	0.948631003824203	2.15119364407488e-05	0.000110185346547395
TRIM21	0.947217676170495	0.000680233147265981	0.00261177162947577
HECTD3	0.945649912296707	9.80978488743024e-13	1.19615916101771e-11
TRAPPC2	0.945542171670083	6.06130896355445e-08	4.46001130275336e-07
PIAS3	0.945502778301347	4.56139944351809e-24	1.21096589217061e-22
PNP	0.945044819918078	1.40552992276481e-29	4.82423085326512e-28
ITPRID2	0.945024028482426	4.70145570444931e-20	9.79210189492992e-19
TTC38	0.944265685903406	1.63110921766049e-12	1.95103434131479e-11
ITGA2B	0.943364175309352	0.00124767682231775	0.00453571231822647
PPIAP11	0.943333865823947	0.00810524264473967	0.0241163487741866
LTA4H	0.943261698350463	4.79776904876081e-28	1.52631136587793e-26
EXTL2	0.942829154798742	2.92284847813959e-09	2.52624798345584e-08
COX7A2	0.942572040004722	1.26085531627684e-15	1.95070358405375e-14
ENC1	0.94256526237645	1.01416538437489e-17	1.80910148495076e-16
HDAC1	0.941941269831831	1.47459711039804e-29	5.05362303637775e-28
NUP62CL	0.940981095843952	0.00176330986260441	0.00620284693347574
ADGRG6	0.939722313534038	2.61319545513936e-19	5.22615985851433e-18
FSCN1	0.939687794036775	4.88004155848756e-20	1.01360569340156e-18
NUP37	0.939599592466897	2.19743205662711e-15	3.32688860032453e-14
LIFR	0.939028109812663	3.21477512127532e-17	5.57630356350663e-16
GAPDHP1	0.938468156758779	0.00381940910489448	0.0124232405153305
QPCTL	0.937460322555205	3.64146721828436e-09	3.11051159404736e-08
TMEM102	0.93708567953031	0.000193857897631588	0.000837127107012007
PTGES3P1	0.936939209557734	0.000783983744050254	0.00297553036034978
HMGB1	0.935939864411115	2.51961857730959e-32	9.96350569932964e-31
RMDN2	0.934732793828008	0.0149066797145501	0.0408497926415566
UGDH	0.934545224005054	1.95632842065799e-24	5.31853275803642e-23
ETNK2	0.93428398549981	4.81041396779616e-10	4.55639671430408e-09
MRPS6	0.933692515904201	3.6843725428667e-15	5.49352818372458e-14
GUCY1A1	0.933580503022225	1.22187083809352e-05	6.47096616409207e-05
AP1S1	0.933562932952769	1.85768659278394e-18	3.49575815658735e-17
USP2	0.932451947177942	6.72398967965938e-09	5.57105943458665e-08
UBE2E3	0.931919513025632	5.74695811539874e-25	1.59497479278778e-23
ALCAM	0.930984613402591	3.42134949936406e-19	6.79433751765721e-18
ATP5MC3	0.930580083491239	8.38307662985121e-31	3.06823317622337e-29
PHTF1	0.930411778016811	8.78958454821449e-09	7.15922264659934e-08
IGSF10	0.930177468285808	8.42756419721315e-12	9.46489943280855e-11
GON7	0.929225448022976	4.36816653871902e-06	2.47938667350779e-05
MRPS34	0.929161048933082	4.17913446262174e-13	5.27793648297271e-12
PPM1H	0.928984200736982	4.07281617536483e-10	3.87560071815637e-09
TOMM22	0.928725387090436	1.44912664257621e-15	2.22908111682346e-14
STK40	0.928147404218782	1.15276644724321e-12	1.39510028197936e-11
POLR3H	0.928053675169354	4.20558789815722e-11	4.40807194941697e-10
TTYH3	0.927956387295764	1.35194740214209e-13	1.76863495020543e-12
ARHGAP20	0.92781765219851	0.000244177333009552	0.00103041923420579
ENGASE	0.926629454584336	1.34948368473671e-11	1.48390721755273e-10
GRK3	0.926420225125685	3.79822180684104e-10	3.62650819117507e-09
AP002387.1	0.926272196931305	5.61424637034387e-08	4.15781915143307e-07
PLEKHG2	0.923406572586825	1.1596831048384e-12	1.40197071877818e-11
LINC00106	0.922628963969273	0.0167591407812553	0.0451871504745755
WRAP53	0.922132546493968	1.64840389737953e-09	1.46899150350035e-08
HIST2H2BD	0.921556559990031	4.15574839375044e-06	2.37020326636295e-05
KCNJ11	0.921384501298907	0.000138056798989568	0.000611695736796288
AL161891.1	0.921181042819675	0.00172813716269021	0.00609349148347572
HOXA6	0.921162728873338	0.00701239281081777	0.0212618382021296
HMGB1P6	0.921039404737036	4.61061672640842e-11	4.82143040844346e-10
DCAF6	0.920599459096421	1.75891542294648e-17	3.09369424196163e-16
AHDC1	0.919531980319339	6.55788545879437e-16	1.0445972619188e-14
ANKRD35	0.91865690976665	7.23710645234035e-07	4.58532523376713e-06
SEMA6A	0.918550898269491	7.1565963469207e-12	8.06954400653037e-11
MARCKS	0.917933638084491	4.07624781531057e-31	1.52146286030544e-29
NDUFB3	0.917519186414258	1.8265951019544e-10	1.80575850573019e-09
TFRC	0.917383869426079	5.40541252415258e-27	1.64777662916182e-25
LRRC8C	0.916656175549088	1.93642333548389e-10	1.9084949640658e-09
ONECUT2	0.915701069552589	7.94049917593674e-18	1.43226595582546e-16
OST4	0.915172896503222	1.36970989986198e-10	1.37025511830951e-09
CEP162	0.914764154017369	2.29221458776823e-07	1.55000304217428e-06
MEGF9	0.91441167908405	5.02646515648725e-16	8.06337697692092e-15
PNKP	0.914058662050412	9.9415633197525e-10	9.10029221891873e-09
P2RY1	0.913807101532542	6.12624800660235e-08	4.50339953400515e-07
FGD6	0.913663232057294	4.67701917861302e-08	3.50296347023337e-07
RP2	0.911711062944152	6.47771655438844e-08	4.73866334876171e-07
ARID3B	0.911092393178833	5.05601434530735e-06	2.83988051841338e-05
TMEM104	0.910977397215055	1.50854708106955e-12	1.80825789224759e-11
CUTA	0.910885950412842	9.48716837578802e-19	1.82474712153018e-17
TMEM198	0.910234993464155	0.000591782732755075	0.00230292928804044
GPR153	0.910189764135536	5.99667989353997e-08	4.41532885781186e-07
PDK2	0.909698016456671	2.1353087787016e-07	1.45258794783313e-06
HMGB1P5	0.909316636986762	1.21036235620439e-11	1.33612426232246e-10
BNIPL	0.908855958642718	0.0104987889548557	0.0301551882374452
MSH2	0.908821894307146	2.13058126079452e-18	3.98277830891829e-17
SHROOM3	0.908379988670479	2.1909759434808e-07	1.48598755219167e-06
GMPR	0.90784119436178	0.000548172330043742	0.00214926502569932
STXBP4	0.907678905454346	2.76293332756599e-11	2.94925856235088e-10
BDH1	0.907420767145577	8.90272344922104e-09	7.24876535989672e-08
FAM20A	0.907218848966911	8.29122295358688e-09	6.78068065292391e-08
CYP39A1	0.907171811857709	0.00582678681314945	0.018069110354624
NR2F1	0.90663400268998	6.45816487452466e-23	1.59472959931084e-21
NRM	0.906541795626297	2.06729174707868e-09	1.81947386341003e-08
CYB561D2	0.906101082881519	1.79850327391604e-06	1.07739449034279e-05
TOMM40L	0.905894492929328	6.45414777059846e-10	6.03000282623571e-09
C1D	0.903247845061743	8.36544155213384e-10	7.71373511894477e-09
LRP6	0.90321114391375	7.1684458572766e-21	1.57726728449163e-19
2025-03-01	0.901125716311409	0.00443298441793613	0.0141944612895381
MYO5C	0.900694528907809	1.33752713562378e-14	1.88966435232194e-13
WWTR1	0.900529209579698	9.16773171417211e-16	1.43803691846643e-14
LBR	0.900326197580809	7.77663008409803e-20	1.60492332000195e-18
GCDH	0.899705687599892	8.69215914931587e-08	6.23756179563375e-07
HIBCH	0.899255912083612	2.20685646764586e-09	1.93551323930522e-08
MOB3C	0.899028082479645	0.00076533745759011	0.00291335711094425
MZF1	0.898435462939574	1.54005856326584e-09	1.37577348509123e-08
EMP3	0.898427610254142	6.39194005396773e-12	7.2434515070489e-11
ZNF823	0.89742305961312	0.00485921293498822	0.0153850136305289
ZNF608	0.897044099987448	1.10134947416973e-09	1.00045878539137e-08
MT-ND4L	0.896764679193396	3.4466790095985e-19	6.83863443141302e-18
AC016876.1	0.896571478446064	0.0137810491262137	0.0381394286291237
SLC44A5	0.895831675266953	2.03170486039981e-10	1.99550898126666e-09
SNRPG	0.895286337028227	9.01691444236999e-16	1.41536146961809e-14
EGLN3	0.894690905976917	3.57739565093809e-13	4.540803155363e-12
TRAPPC1	0.894316854935736	1.5243900338887e-09	1.36231442815205e-08
ADGRB2	0.893769472331306	2.22802407633627e-10	2.18068700054738e-09
PKM	0.892946377494644	2.98963587510683e-34	1.29050713471453e-32
GPD2	0.892702672572482	1.24474354549519e-19	2.53876052800321e-18
APEH	0.892675446863415	2.95078952897741e-21	6.64118491103882e-20
SNX7	0.891802210703674	2.68657352819546e-09	2.33362544678391e-08
ZNF483	0.891027014300969	0.00017580304703388	0.000764709446319103
BCAN	0.890892740553527	1.05495664275029e-07	7.48027094118142e-07
SLC26A6	0.890053947715723	1.03065522470204e-14	1.46988590968067e-13
MRPL9	0.889559247813455	1.52022287044523e-18	2.88230688236385e-17
ENPP4	0.889109056375792	1.16055497350545e-09	1.05128526014096e-08
DDAH1	0.888892857499815	3.49642270498987e-11	3.69386198805072e-10
MFNG	0.888798808512815	0.00205966379418144	0.00713766437269648
B4GALT6	0.888719551738967	1.04155013748617e-05	5.60390641289243e-05
DHRS1	0.888459160059438	3.05961903902658e-08	2.33565720701121e-07
ZCCHC24	0.887562736903391	1.64456069421319e-17	2.8970652914648e-16
SRRT	0.886815765181426	4.56023607446404e-23	1.13724343735724e-21
SLC37A4	0.886335622023125	1.22753398519071e-15	1.90305628588271e-14
AC004540.1	0.88621343533664	0.0110857842815006	0.0315884800533211
MTHFR	0.886182549342917	3.44157005258225e-09	2.94755293522749e-08
MSI2	0.885757653663183	2.09616241422344e-20	4.46451013628248e-19
PMS2P3	0.885437728100753	0.00553879649503082	0.01727789793423
UQCR10	0.884960459774197	1.68307434179636e-14	2.36162894150694e-13
AL928654.4	0.884734379973846	0.00532713397252718	0.0166889810698881
AC021188.1	0.883465897161963	0.0133241293881211	0.0370504865411078
MOK	0.882778472006096	0.00102552820399833	0.00379646848547269
MCAT	0.882373834050735	5.84956383144498e-12	6.65549719836288e-11
SIX2	0.882359125131952	0.0106407542616185	0.0304893869576324
ALG14	0.882320671905268	0.000856215749990299	0.00322295624047771
KANSL1L	0.881715368676982	2.67542300383793e-06	1.56532314857243e-05
ERCC6L	0.881591634738994	5.39899993006041e-08	4.00919170774906e-07
CRYBG3	0.88140136544591	7.02453951072168e-12	7.92854586791485e-11
CTU2	0.880698571485654	8.52492232608601e-09	6.95868704777118e-08
AC105942.1	0.879629059387149	5.65372149942745e-05	0.000269054337461707
VSTM2L	0.8791523229338	2.94333182122497e-07	1.96503017899314e-06
RBX1	0.878758498561236	1.95573768536374e-13	2.52493325943164e-12
CHORDC1	0.878747251224959	2.1946908425898e-19	4.41259663720344e-18
MFSD1	0.878194343496126	4.02897197352217e-10	3.84034205938045e-09
NPR2	0.876901321019479	0.00776092640302334	0.023217086934266
HSD11B2	0.876713173733858	0.000277133738541689	0.00115782933728749
LRCH4	0.876524395133211	1.64775368813362e-05	8.5857039096739e-05
DNMT3B	0.876429882206805	3.47053403352847e-11	3.67308131597603e-10
SLC6A6	0.876397459891323	1.28129600339519e-30	4.65194772083402e-29
ACAP3	0.875759008647816	1.27513907697303e-10	1.27621109655102e-09
GAMT	0.87565241773411	3.62029802462897e-09	3.09359731843909e-08
MT-ND6	0.874442983338991	2.69061019129699e-16	4.41561514863399e-15
DNAJA1	0.873932858145019	5.44804974998535e-28	1.72590248312211e-26
PTDSS1	0.873491381784343	1.3315813114777e-20	2.89050265684396e-19
ULBP2	0.873434260989292	0.0113704382225561	0.0322978704201929
CASP9	0.873056110885946	0.00018306182442551	0.000793536873645191
AL445524.1	0.872972535382164	0.00418809077029872	0.0134905191018779
TRIM68	0.872582369830479	1.28234289969024e-08	1.02492275788316e-07
SLC25A1	0.871570077707462	1.02844411572843e-12	1.25133821698017e-11
HOXA1	0.871557952659179	0.00122618914021989	0.00446836993114767
MINDY2	0.871323688894421	7.23360628731444e-11	7.40348147569074e-10
C8orf82	0.871286477040842	4.56871834233406e-06	2.58478839883077e-05
FAM189B	0.870041662495226	1.89123674733819e-21	4.27351488392032e-20
ZNF530	0.86876982871052	6.03017420273698e-05	0.000285729816412751
HAP1	0.868257840539724	0.00613670377118274	0.0188903242515491
GOLIM4	0.868256066646863	8.47012695136145e-20	1.74327389911597e-18
ANO7	0.867696536744576	0.0110644971641755	0.0315476946119358
LDB2	0.866977414043838	0.00151847708935677	0.00544145014007619
DPYSL5	0.866364448251065	2.68137133973361e-16	4.40449806343025e-15
TEDC2	0.865638437132703	2.27823907136152e-05	0.000116218966069297
TMEM159	0.865437768587149	1.73026203671893e-06	1.03921394074736e-05
MIR1244-2	0.864453793560038	0.00848438090629305	0.0250827619552271
ZNHIT1	0.864384219359492	2.25924652529991e-10	2.21028966936673e-09
GPATCH4	0.864282955393014	7.05514061051146e-20	1.4586857903945e-18
ATP6V0E2	0.863720061779896	2.38892381482166e-12	2.81286141423484e-11
RBM19	0.86338735482401	6.53980840736087e-18	1.18719042027364e-16
NAV3	0.862607910162426	1.39461862569694e-11	1.53279293948683e-10
KBTBD6	0.862262986238996	4.45657460043072e-15	6.58414506121114e-14
SLC9A3R1	0.861417478133049	1.69654665232779e-16	2.82140762496545e-15
TMEM63C	0.861297176028409	5.81170038538638e-10	5.45682237513717e-09
CSMD3	0.861077167078865	6.18648874499634e-06	3.43560493304867e-05
NPW	0.860817874032308	0.00484777682546099	0.0153574039236838
SCFD2	0.860267160063172	2.63187307810161e-11	2.81467315146952e-10
MED28	0.85987383250325	5.41056816129305e-10	5.09440391183181e-09
IRX5	0.85889223744993	0.0164076747105316	0.0444089020315322
TSEN34	0.858669797491839	2.44932151912323e-15	3.7008151931228e-14
AC106820.4	0.85842668941955	0.0185454964348668	0.0493042529219854
CDK2AP2	0.85782359467775	1.39322172591156e-10	1.392544508104e-09
WDR34	0.856973531827954	5.84133256007093e-12	6.64947665708326e-11
AL358472.2	0.85637487260832	0.0167394012559415	0.0451554582001361
TRAF4	0.855891852747099	2.82823006140032e-13	3.61626544707822e-12
CRYBG1	0.855143504349165	5.7643077774331e-22	1.34415337750267e-20
ATP13A2	0.854979146925231	3.14275604555449e-13	4.0025900334683e-12
CLUHP3	0.854692333292791	1.49267486794065e-05	7.82996587150962e-05
KIF14	0.854087974050262	1.86557742019682e-17	3.27366141717857e-16
HMGB3	0.853927828400595	7.05958137875125e-23	1.73944086281018e-21
OTX1	0.853515519021903	0.00103776948499766	0.00383676168374668
KMT2E-AS1	0.852324574989755	0.00325437097644156	0.0107413712412274
SNHG3	0.851504373860251	2.65340119061669e-23	6.72086019379158e-22
NUDT14	0.851253711975684	7.64851638409181e-06	4.19499980823891e-05
RRM1	0.851146209597796	2.40720124146826e-20	5.10773779369329e-19
SERPINB1	0.850182944207536	6.52110074946267e-09	5.41883827524233e-08
PLXNB1	0.849989577463981	1.10202482799159e-15	1.71553335060851e-14
RAPGEF5	0.849930455247298	1.29756894785863e-14	1.83780288238036e-13
GRIA3	0.849851476359384	0.0180896264560654	0.0482454027602574
MAP3K14	0.84677243079628	9.70067399346431e-07	6.03464095319497e-06
ASMTL-AS1	0.846060859382342	0.010128696928629	0.0292332519878346
AC113383.1	0.845689706219258	0.0182300549220161	0.0485714952564927
FAM171A2	0.84555660057062	2.52122690545287e-08	1.94169667601085e-07
RASSF5	0.845447769315506	3.45919752694872e-07	2.28511163067781e-06
ALYREF	0.844616735519776	3.2688336281639e-13	4.16081867391329e-12
LGALSL	0.844113117043394	4.82201578629382e-14	6.55857937884425e-13
FKBP1B	0.843626005669055	0.0075498112916227	0.0226544417093677
SETBP1	0.843615775951034	6.70037750616449e-10	6.24714916784562e-09
DUSP6	0.842773544204971	1.40159849480041e-20	3.03375658888905e-19
AC068282.1	0.842317533208432	0.00878957539744274	0.0258532387405406
EML4	0.842198771612603	4.0754563685655e-19	8.02286750222654e-18
PIANP	0.842183201544957	0.00977378370618442	0.0283645385745683
AC040160.1	0.842183184450453	0.0143032393014945	0.039411008619869
TMEM50B	0.841624758931258	1.19079308337235e-09	1.07738195011196e-08
CTSC	0.840590020875218	1.60405032586353e-20	3.46202426724304e-19
FBN2	0.840252272527011	9.18980402604569e-27	2.78265297543678e-25
SLC27A5	0.839910546628514	8.59227651162741e-06	4.6831012630482e-05
TAOK2	0.83990487748254	2.43268889291654e-11	2.60905595395349e-10
FAM185A	0.839425232112267	0.00119704654883124	0.00437273835400741
FCHO1	0.839235681745449	0.00209970865095844	0.00726864248179201
SHC3	0.839141572183084	3.83477914382045e-12	4.43904142549001e-11
AP001469.3	0.838931971246363	0.00275225584011263	0.00924599359089671
AL031714.1	0.838642051276503	0.0044435117447341	0.0142242191779075
SUV39H1	0.838264857479122	6.76967820414962e-08	4.93787008383297e-07
CORO2A	0.838039807224777	2.96236548991968e-11	3.15469609305524e-10
UAP1	0.837251466076552	3.60483792171836e-18	6.63988835108694e-17
SLC19A3	0.837171981103203	5.24037714037085e-05	0.000251020945654486
MRPL53	0.836711531003523	0.00710254299778782	0.0214775962656367
SPATA2L	0.836523619029799	4.61425150140424e-06	2.6085917198266e-05
NELFCD	0.836087557044497	8.59826850380783e-23	2.10253227337978e-21
FHL3	0.83552868134435	4.35656897445059e-08	3.28142636140852e-07
ANKRD44	0.835396492093562	0.000102895771958139	0.000467443154432847
SREBF2-AS1	0.835159750982243	0.000891433543820174	0.00334661167264208
BORCS6	0.835048630128283	0.00585930646292428	0.0181475630405154
PIK3C2B	0.834623708172017	1.60334550982723e-09	1.43117885109637e-08
MARCKSL1	0.834514085855401	1.96795347471377e-13	2.53869248956638e-12
AR	0.832946150365969	0.0109264325928648	0.0312006098368883
EPHA2	0.83218140627822	2.37731127971877e-13	3.05351526609647e-12
THOC3	0.830857371287264	2.87701024006789e-10	2.77742614682439e-09
AP002990.1	0.830232000359089	0.0142132238035695	0.0392155293014076
ATP5MF	0.829643368083743	1.40422148050113e-09	1.26190248976778e-08
PNPLA7	0.8283692148479	0.0106271122589173	0.0304618745639908
MIR600HG	0.828021138771802	5.82065687189985e-06	3.24279403412568e-05
MYDGF	0.827655115388765	3.26800029489645e-12	3.80436946321476e-11
THYN1	0.82740917202942	2.03927537896555e-09	1.79811148926844e-08
MEOX2	0.827239144855672	3.54637658670783e-05	0.000174952000032158
PTRHD1	0.826607778605686	0.00327060544727395	0.010791805195024
ABRACL	0.826159159526857	3.81454905303013e-08	2.88952729505989e-07
WDR90	0.825743562477139	6.52689240671559e-10	6.09293352651671e-09
MDH1	0.825733069358001	3.19062691362753e-20	6.73844912785632e-19
CTSF	0.825633051285451	1.09261426314482e-05	5.85842472807487e-05
MARS2	0.825122272296679	9.39400820601595e-15	1.34397894757669e-13
KITLG	0.824390713640342	6.40459431480127e-05	0.000301991909123389
SUGT1	0.823683771519707	6.12197774206283e-15	8.93951030004643e-14
RASSF2	0.823508444045252	0.0107926675225456	0.030862117154546
MLEC	0.823492582524308	3.46010357447988e-31	1.29791182008558e-29
TUBGCP6	0.823369374962288	2.14554627012467e-14	2.98096505429667e-13
TRIM62	0.82321289363817	4.65524992390411e-05	0.00022499379920681
COX6B1	0.823158581092793	4.02118393510092e-15	5.96036431376459e-14
PTMA	0.822674549200515	9.55166152693606e-25	2.6251401224516e-23
ITGB1BP1	0.821523227694241	1.08130969091525e-15	1.68444517209449e-14
FNIP2	0.821427128817645	1.65754698337175e-05	8.63076777552615e-05
HYAL3	0.820632380284922	0.00132845462121026	0.00481312110798573
PARD6G	0.820345050854466	3.51554042644387e-07	2.31898538657725e-06
PPP1R13B	0.82032166665766	1.24930327058414e-09	1.12806350009352e-08
SPR	0.820302257294655	7.04706131481045e-09	5.82167567128187e-08
CPPED1	0.819373024314508	0.0116972784435113	0.0330755614858827
AIFM1	0.818407885353667	1.04502651912609e-17	1.8626835962264e-16
ANO5	0.818277662345607	1.28047781070426e-05	6.77024955594193e-05
EIF4E2	0.81798437881553	1.34935773172869e-11	1.48390721755273e-10
GCNT1	0.817895804973711	7.9745003923648e-05	0.000369697119030333
MREG	0.817863871168495	3.01838187452398e-05	0.000150745815014038
RBBP7	0.817706287635886	4.50976195694053e-25	1.26558691940493e-23
COQ3	0.817034292923405	8.47373528064391e-06	4.62183309170207e-05
PCDH7	0.815186095755295	6.15303043416018e-14	8.29412368237599e-13
ITM2C	0.814845354344541	3.48122119867408e-11	3.67952066788828e-10
KIAA0895L	0.814080759232623	9.9013487216977e-08	7.04937383494115e-07
MAPKAPK5-AS1	0.81278266480288	6.04396500006889e-10	5.66315013821699e-09
SPRED2	0.812348366939505	1.59113905503243e-16	2.65021901957132e-15
BRWD3	0.811743014058688	2.47403844186461e-09	2.15729666601911e-08
SNX22	0.81086481982343	0.00439519869604281	0.0140814446608771
PIGS	0.810807914813247	3.52790323682831e-13	4.4830136693157e-12
RMI2	0.810719444279673	7.55655811718584e-08	5.46949721768405e-07
C12orf10	0.810440607593742	3.83526995787936e-11	4.03488238033829e-10
TDRD7	0.810026620308536	0.000329175586461676	0.00135006755941553
MCM3	0.80996514970132	5.42769809774339e-28	1.72186680607094e-26
CNPY4	0.809023416140132	0.00156689745171386	0.00559546155041299
CD37	0.808892957543246	0.00113438080638478	0.00415927370069983
TSGA10	0.808172549454252	0.00844473527732244	0.0249786147819741
POLR3K	0.807887538125402	1.53999835649967e-07	1.06425978691311e-06
RAB27B	0.807553802828879	5.06160935869802e-08	3.7710323479707e-07
TGFA	0.807381913901628	1.2550898256124e-05	6.64067292760863e-05
APOBEC3C	0.806936255325812	3.23597156306647e-09	2.78163924880934e-08
SOX6	0.806663072932909	2.55694055045239e-06	1.50143920848085e-05
ZBTB8B	0.806551420695435	4.67645916850508e-05	0.000225922319377224
MICB	0.806373185036283	2.16720798734629e-08	1.68396006409432e-07
ISG20L2	0.805936870715944	3.49891730285144e-20	7.35520543431197e-19
QARS	0.805719575453038	6.10564994089212e-27	1.85623247329353e-25
GNAI1	0.805192766314277	1.34616897414518e-12	1.62048941065406e-11
PPP1CA	0.803833552036725	9.3869709135601e-14	1.23876251513311e-12
PXMP4	0.80374820800681	1.04552853354418e-07	7.42039846257789e-07
FAAP20	0.803443470348705	4.35081370299849e-06	2.47201846641856e-05
S1PR2	0.802187857550542	1.23445753149896e-07	8.64196685390747e-07
MHENCR	0.801737944514592	1.02618215635705e-05	5.52779571198859e-05
PTGES3	0.801683944913032	1.91129641411221e-18	3.59066558063157e-17
VASP	0.801635926850302	9.34939496105471e-12	1.04328546928513e-10
PCDHAC1	0.800866126365768	0.00612242835013658	0.0188566458131453
EIF3J-DT	0.800551222122112	0.000204701107219918	0.000879250730005187
SEMA6B	0.800195766516784	0.00747641971859031	0.0224550707229842
PNPLA2	0.79997447117826	1.87862224738516e-09	1.66572154502567e-08
MFSD3	0.799081112318733	4.8791927230135e-06	2.74738511829331e-05
PIK3CD-AS2	0.79881367502139	0.00719085948555881	0.0217069332315301
MRPS14	0.798617269122211	7.48806364215404e-13	9.22483957149915e-12
SLC39A10	0.797408158647086	7.68007013002617e-12	8.63826485684048e-11
RPS6KB2	0.797280679788646	1.45442155047534e-10	1.45050974648156e-09
HNRNPA2B1	0.797206295336655	3.31060720241489e-33	1.35656928100403e-31
CIB2	0.797192252679471	2.51532543722407e-05	0.00012733694284819
PDGFRL	0.796713976218424	3.08833277788558e-06	1.79161321115655e-05
ZNF324	0.796223722133965	5.60973985647355e-05	0.000267073680937856
SNAPC3	0.7960048483823	5.79817116165504e-11	5.98306722196512e-10
JRK	0.796002087817273	1.9218509454586e-10	1.89495843658797e-09
AAAS	0.795184219410003	2.94914139670943e-13	3.76448246344078e-12
WWC1	0.794804845814034	9.05342650569316e-11	9.20770926853748e-10
HOXA-AS2	0.794580974792438	9.58258086005754e-05	0.000437875548431599
STMN1	0.794556943203267	7.35017536700322e-17	1.24721392817889e-15
POLR2H	0.794534977526287	4.54878440994733e-14	6.19812979328907e-13
UBE2B	0.793004064398954	4.16870273336028e-10	3.96350933694309e-09
PDZRN3	0.792967883327804	0.000430152477041606	0.00172419260645119
RIPPLY2	0.792946185892792	4.36618776265557e-06	2.47938667350779e-05
C4orf46	0.792857822750429	4.12548396027443e-07	2.69227702531585e-06
IFI27L1	0.792795354268753	0.000222556708155381	0.000947996262742322
HSPD1	0.792315312190001	3.03922930640814e-24	8.19360282260379e-23
MCEE	0.791648176430677	0.000530377194640448	0.00208310501225426
ALG6	0.791293295516853	6.26434780074534e-05	0.000295934174822596
CHST7	0.791241018087046	4.95909419586773e-05	0.000238506807604363
RPH3AL	0.791152899565147	6.1283187398459e-08	4.50345814088936e-07
RAB3D	0.790993983852836	1.57179569939884e-05	8.21072677244858e-05
NEU3	0.789992443502962	3.53502660692744e-12	4.10255345418634e-11
DCAF15	0.788775364403894	2.96055162195e-07	1.97477785717744e-06
CDCA7	0.788288773799036	1.80986855925293e-15	2.76791189599338e-14
FAM214B	0.788284634551607	0.001561529531412	0.00558069781497993
NUTF2	0.787105366816411	8.65102947162109e-15	1.24476867441856e-13
BRSK2	0.787046579012739	3.46089895786739e-10	3.32125895324576e-09
VCAM1	0.786832108048776	0.000361153848451007	0.00146659585244404
ATPAF2	0.785337594130961	1.41775549942133e-06	8.61354059667233e-06
RAD54B	0.784750517396369	0.0110454444108416	0.0315052846316301
ATP2B1	0.784645296121245	2.72555588397201e-16	4.46734409706977e-15
NDUFA5	0.784613733878596	1.43202746209498e-09	1.28433898354982e-08
ARHGAP18	0.783852395057563	6.65911244711615e-09	5.52540221721644e-08
EBPL	0.783675200458798	5.31411702900028e-13	6.62624107381243e-12
FKBP4	0.783606897090806	4.67425063597244e-22	1.09334927750838e-20
GAREM1	0.782975332680308	4.51658440215862e-06	2.55785234332563e-05
EML6	0.78291679527344	0.00161890038307213	0.00575843808219981
TYW3	0.782742761617121	4.04928879972799e-10	3.85808186019576e-09
PPT2	0.780472816099328	6.73356691820443e-06	3.71660688440376e-05
SLC27A2	0.780408541600043	0.00115435136621412	0.00422701530717132
CLDND1	0.780236915202015	1.70320812364963e-09	1.51553361718454e-08
TOP1MT	0.779920539023332	2.72619910861555e-08	2.09171972991096e-07
TRAF2	0.779910138240625	2.30872586810446e-07	1.55976912815576e-06
NREP	0.779908041362038	5.16706450598112e-07	3.32594855039234e-06
COPS9	0.779663988351486	0.00061886550056582	0.00239858100707647
TOR4A	0.779459658737726	8.40384833630217e-08	6.04793654211959e-07
PGM2	0.778702547438648	3.37285072390498e-09	2.89417718224609e-08
NIPA2	0.778564789738659	1.96576581008386e-15	2.98814898241175e-14
TXN2	0.778177059056757	5.46016000473462e-12	6.23754339126729e-11
RUSC1	0.778094598509385	1.93360173748082e-15	2.94321249664056e-14
NEDD8	0.775182244308516	3.989008594727e-10	3.80385267302403e-09
AFF1	0.775053341695703	3.91892871691886e-13	4.9603944402903e-12
PIM2	0.774960279154484	1.16768161621696e-07	8.21006853503616e-07
MUC1	0.774632328427289	0.000783472694696991	0.0029748814640509
EHMT2	0.77364805342626	5.07380944030093e-12	5.81086054329958e-11
HNRNPD	0.773610342770452	1.80752367618169e-17	3.17671934977107e-16
PIN1	0.772835220389261	0.0151647083427566	0.0414764858530607
RPA3	0.772350545512411	8.55682569677653e-14	1.13583826546589e-12
TUBB2B	0.771942693567591	5.73834813076123e-09	4.80724801369216e-08
CYP27B1	0.771569477018553	0.00504570936783381	0.0159042503053279
KIAA1671	0.770320255280098	1.64731965751554e-18	3.11284238373801e-17
CMBL	0.769764913691364	8.65880914715723e-12	9.70052521543088e-11
RMDN3	0.769609359561638	9.6955202935932e-13	1.18286393484781e-11
TMEM183A	0.769131306551054	4.52606047968889e-18	8.26938303635566e-17
CLSPN	0.768988939824556	2.39156590167325e-08	1.84687023318359e-07
ATG2A	0.768872768725673	2.19247604230244e-08	1.7012561098058e-07
EXO1	0.768627554710394	5.55834615982503e-09	4.66855669473013e-08
SLC25A23	0.767560580504707	2.51241238806706e-16	4.12996045099483e-15
PDIA6	0.767350232475859	2.12456967943492e-23	5.42388731141517e-22
PAQR8	0.766903438023069	5.89144064376604e-10	5.52939817101012e-09
VWDE	0.766559957042581	7.71680265565e-05	0.000358558667354452
C1orf35	0.766539924540469	9.39017638300805e-06	5.08612068025046e-05
SLC9A3R2	0.766498211779818	5.94284491360109e-09	4.96568929075519e-08
BAD	0.766007772091685	0.00484689223558349	0.0153567524130358
MRPL36	0.765647866977606	9.43423763630267e-06	5.10876277461169e-05
NSDHL	0.76563978627817	8.80558988289717e-07	5.51574737084606e-06
TMEM53	0.765447863977942	0.000151059825881692	0.000664622097183038
RGL2	0.765410090965737	5.31707068638813e-13	6.62627117660678e-12
CENPK	0.765293268370463	3.46014736949975e-07	2.28511163067781e-06
PSME4	0.764812494389003	2.62245391054485e-14	3.62353604169909e-13
ARL5A	0.764403831884722	1.7350588781653e-10	1.71902307337805e-09
AGMO	0.764099414205457	0.000835379844807024	0.00315029288257587
GINS1	0.764038137836676	1.24513902350989e-17	2.20719432388481e-16
CBX3	0.763732047237355	9.56043438098531e-16	1.49755862370849e-14
BCKDHB	0.76325396601086	3.54436188307598e-09	3.03099891997337e-08
MRPL23	0.762779211617332	4.19523543810568e-05	0.000204244576785433
CEACAM1	0.762593270947964	6.60755007470813e-05	0.000310590555153415
MCM4	0.762481971019491	1.11943154767665e-20	2.44215658694222e-19
PLXDC2	0.762282810793486	1.17789592334604e-07	8.27160133193544e-07
SESN1	0.761896530002757	0.000133998817875986	0.000595114718542494
NIPSNAP3A	0.761888218193998	0.00162773495245613	0.00578804227159335
GPKOW	0.761554138045709	3.0814252719102e-07	2.04996347721579e-06
DHRS13	0.761508889240628	0.00101113659854482	0.00374871311628999
RBMS2	0.760996404468802	2.14194928658192e-09	1.88296738877561e-08
ZNF341	0.760167870647132	0.000243897238827138	0.00102942930491342
RPUSD4	0.759493150026549	5.17387708078005e-13	6.46563125360021e-12
DOCK10	0.758981026079519	1.06503648927043e-07	7.54464777663887e-07
CCDC106	0.758594456909549	3.30416262560543e-07	2.19041191174001e-06
PHF1	0.758313655987032	3.05687716998272e-08	2.33435194827276e-07
NDRG3	0.758281733491874	8.56268524242833e-12	9.60711197909159e-11
AC135050.6	0.758113740694381	0.0039282742374001	0.0127398088420681
PQBP1	0.758074420418778	5.24411313444337e-07	3.37362329317334e-06
DDN	0.75785734914014	3.39178012202319e-07	2.24258037357622e-06
RAVER1	0.757833853050421	9.2312449391955e-07	5.76163160263971e-06
MLLT3	0.757780461548093	4.37097311705319e-06	2.48035727382404e-05
CHEK2	0.756988832979923	1.3470596331222e-07	9.37223680147371e-07
PRKD1	0.756155057602965	1.12699111776181e-08	9.06844969500331e-08
CXorf40A	0.756143143359005	0.000220333297383061	0.000939792354046285
FAM110A	0.755966114559211	0.00251338488618854	0.00853735587035569
SEMA4G	0.755182107712354	3.33545622497954e-05	0.000165376335714187
SS18L2	0.754469108999395	5.81643475955087e-07	3.72274866514661e-06
AC124798.1	0.7538457088197	1.2803430036453e-06	7.82493336921187e-06
ZYX	0.753748670919066	1.39259771161069e-10	1.39253614672512e-09
ZWINT	0.753315702295045	1.16052681276026e-08	9.32502876654507e-08
HSD11B1L	0.753252886663887	0.00877818573533847	0.025823963034353
POLD1	0.752529078208086	1.65616367002933e-08	1.30707487970668e-07
TPMT	0.752411860448346	3.6590479967037e-08	2.77638398649584e-07
TPI1	0.751879631790774	3.04409197241589e-24	8.19694241953273e-23
CCNE2	0.75106971364218	0.000188961870146301	0.000817702035745013
TRIM46	0.750858342021849	1.06520962065764e-05	5.72303477664016e-05
FKBP2	0.750559154287668	5.79754089101144e-05	0.000275412233925688
PEBP1	0.750105977525569	5.75947064515654e-21	1.27220182151168e-19
DNAJC5	0.749344271062507	7.62280658147031e-13	9.38086300687034e-12
UTP3	0.749328081539455	2.38944587309415e-09	2.08675197696975e-08
TMEM145	0.74922124507442	0.000397955055965199	0.00160594922584779
SYNJ1	0.749152225316313	4.39707975566821e-05	0.000213519851853712
C20orf27	0.749024846083173	1.055481473338e-10	1.06484993066156e-09
PJA1	0.748614327378305	7.69528061102333e-08	5.56278530331533e-07
PDCD2L	0.747555872406061	0.000226219484515883	0.000961815511327964
ARG2	0.746373021677064	6.09946418931501e-05	0.000288627155853799
ABCB7	0.746250675915607	3.47727323057477e-10	3.33555738771717e-09
PNKD	0.746153542810878	4.60488368116912e-08	3.45465552186946e-07
EHBP1	0.745866021724895	7.9551720114967e-13	9.77392915415773e-12
RCAN3	0.745597095351049	2.4589398134316e-08	1.89760353599486e-07
SCML1	0.744611377415052	2.1599017399436e-08	1.67885970638434e-07
ENOSF1	0.744162149574936	0.00227096420273609	0.00779516868488451
SIRT7	0.743887752895675	8.95034366957211e-10	8.23921017178278e-09
AC005332.5	0.743533987256858	0.00589321905004986	0.0182301315225763
PAPLN	0.743090969044752	6.23122831050727e-05	0.000294431069887955
ZSWIM4	0.743029323701368	0.00178701892065703	0.00627259170799834
DCAF11	0.742978049020911	1.0415162742237e-13	1.3712489293752e-12
GALT	0.742565859671147	0.000229158848249995	0.000973580764193585
SC5D	0.742245509599173	6.64983876256079e-10	6.20514451197865e-09
AC139887.2	0.742203324459509	0.0124852911924273	0.0350160944180424
PSRC1	0.742100733814537	2.85956478837892e-09	2.47438775624876e-08
KCTD1	0.741914653732583	1.31442641797967e-07	9.15645554304964e-07
PLD2	0.741854048165986	5.67493087613011e-06	3.16394531642068e-05
DOLPP1	0.741413412751638	1.55818790208248e-05	8.14929011729736e-05
POLE	0.741406008383653	7.83163859312617e-18	1.41375764834733e-16
PHF5A	0.74095909306393	7.60867655030939e-10	7.05420321541847e-09
LMNB1	0.740842614088631	7.38255389495232e-20	1.52498617853814e-18
AGPAT1	0.740252904885017	5.17946020344021e-09	4.36003760110212e-08
VPS16	0.739334901140602	1.26385680845641e-12	1.52464944802536e-11
SDHA	0.739317757464326	6.7813332115947e-14	9.10849025611998e-13
LRMDA	0.739286490470255	0.000297265142288011	0.00123192382803454
ARL4C	0.739155789182286	0.000177964762293554	0.000773666146130672
LRP5L	0.738534705113981	0.00048335514772528	0.0019157193072364
PDF	0.73804171880801	0.00994006355807479	0.0287695838285469
MRPL14	0.73744574792829	1.1517529794459e-06	7.08498793638475e-06
SFMBT2	0.737444835407234	6.33075915346562e-08	4.64166746490239e-07
C1orf115	0.737198599734219	0.00200351460254671	0.00696335230408791
RAD9A	0.736795759020417	1.26393302120385e-06	7.7309088714467e-06
PDSS2	0.736702867999618	1.60664905335667e-06	9.69087865009986e-06
RHPN1	0.736539880999356	0.00900209608378245	0.0263891149972881
NIM1K	0.735692211086342	0.00587719602580299	0.0181905168182318
ZNF444	0.735655070703174	6.01898152924373e-06	3.34668985275231e-05
PRR5L	0.7353702058466	6.91041093899228e-05	0.000323884345273656
RAB5IF	0.735274207047247	4.74330905533661e-06	2.67420008780306e-05
ZFHX4	0.734604700652624	1.10246044064696e-06	6.80582770387377e-06
DENND6B	0.734526138658377	0.00181554733135179	0.00636384086283066
POLR2F	0.734189064183822	4.397717972252e-06	2.49365712745972e-05
TMEM160	0.733986887010723	0.000108152308702506	0.000488868319452834
SLCO3A1	0.733572975376867	8.2925537465748e-05	0.000382950741514445
AL390879.1	0.732939745969357	0.00275831572346819	0.00926090050521597
SLCO5A1	0.732488645504712	3.04510268837905e-05	0.000151946123336523
ZNF143	0.732436595717033	1.66201445974204e-06	1.00168145656555e-05
MAFG-DT	0.731586182917451	0.00287848934297614	0.00961011814742102
EFNA5	0.730841843527291	1.37222832191511e-08	1.09400737308464e-07
GNL1	0.730431909740039	7.88926385717542e-10	7.29547257503887e-09
AC016734.1	0.729877814147126	0.000175892168424423	0.000764950001459722
RBM12	0.729710710423299	9.06755348359201e-18	1.6264789234367e-16
AFMID	0.729551141494436	4.06414051461054e-10	3.87060186526214e-09
ZIC1	0.729411387072816	3.37598603144497e-06	1.94700224490703e-05
ITGA6	0.729372302140434	2.43701862498297e-14	3.37143267758348e-13
DNM3OS	0.729240327828192	0.000251371170306489	0.00105860445003956
SSBP3	0.729224146395297	2.09239021477524e-08	1.6308674799449e-07
DHFRP1	0.728317024676773	0.00014020799502271	0.000620862302157139
GLDC	0.728184811543738	6.30309207949486e-08	4.62288066621576e-07
DNAJB5	0.727763566354536	0.00979481488709546	0.0284037074270785
SLC16A7	0.72775282051313	9.34636765375123e-05	0.00042811966375091
ANKRD13B	0.727670272021394	4.69221708119627e-09	3.966115775769e-08
THSD7A	0.727170803282264	5.96243162160106e-12	6.77369366393743e-11
MTCO1P12	0.726750470098826	2.01358568859693e-08	1.57378350692377e-07
GLCE	0.726651294863855	1.31265985199582e-09	1.18385379554599e-08
MYORG	0.726640221670447	9.71024839739547e-07	6.03893616993918e-06
HS3ST3B1	0.725928645680854	1.10922715309271e-06	6.84199862988926e-06
LACTB	0.725843231114573	4.25616073557563e-07	2.77595443131445e-06
UBB	0.725761127493324	1.05346525514235e-09	9.60596769016886e-09
C14orf119	0.725417516434229	4.85958219603915e-12	5.5739802075157e-11
ZNF433-AS1	0.725087401717136	0.00276004520993471	0.00926115748457399
JAG2	0.724997581097521	6.92273525653372e-08	5.04463108142836e-07
CASZ1	0.724781663230819	0.00355065502727551	0.0116259794530899
GRTP1	0.724633057219956	0.0174631547876059	0.0468174822971268
BMPR1B	0.724239765146479	6.56323393173175e-05	0.000308828350950365
ZFAT	0.723222778189563	0.00154451621734911	0.00552652467834995
DMTN	0.723075427496818	0.000693050897946247	0.00265787016965856
UHRF1	0.721550453438795	2.49083890521179e-13	3.19570534299408e-12
HAT1	0.721351676022992	1.20674788258115e-11	1.33374782025825e-10
TFF3	0.720880342070216	0.00863484255170399	0.025465263101699
CARMIL1	0.720706442043656	2.82838644285445e-05	0.000141977969265257
DXO	0.720322303597741	1.54200228991758e-06	9.31834084842258e-06
SCYL1	0.720015387752673	8.02267313841944e-10	7.4067283150167e-09
PMPCA	0.719757367819289	1.08709456950773e-12	1.31915193496219e-11
WDR77	0.719601846559228	1.81875847539055e-11	1.97023457638213e-10
SSR2	0.719512682955979	5.06576922413291e-19	9.88633598625214e-18
MIR4697HG	0.719058513348596	1.15703264778408e-06	7.11553057646225e-06
UBR7	0.718974628416359	1.01427019077914e-09	9.27690151444938e-09
RMND5B	0.718696130372723	2.53266587636475e-08	1.94984239133745e-07
SF3A1	0.718495226655486	1.11547326391255e-16	1.87590258412178e-15
FMN1	0.717723547965657	6.21480230861684e-09	5.17572214354213e-08
PUDP	0.717476810988287	5.4710330066854e-09	4.59863603040569e-08
TCEAL8	0.717248374489483	8.54632699546894e-07	5.36672321794869e-06
PAK4	0.717215942261937	3.51435593491486e-06	2.02216272937775e-05
SREBF2	0.716739949591267	1.56431502385519e-19	3.17115900276508e-18
CSRP2	0.71669125646658	0.00100877890336923	0.00374242578568288
VPS50	0.716520063000922	5.71781742022657e-05	0.000271875787740393
AP1B1	0.716434835475803	2.99399292824805e-12	3.49618616644515e-11
ANTXR2	0.715337546851963	3.10504577431325e-10	2.98863959017835e-09
CCDC142	0.715090287544999	4.29035339463497e-05	0.000208538617146463
RAB29	0.715063071377033	2.72869664612318e-16	4.46925339888922e-15
GRWD1	0.714995659964704	8.14798766686413e-09	6.67509355439333e-08
PTGFR	0.714643241848342	0.00243869212406859	0.00830984892351725
RNF5	0.714252113716261	5.87377507876597e-08	4.33047322381381e-07
SLC22A31	0.713724251782663	0.00352598743545276	0.011556920707507
MT-CO1	0.713102954766129	6.1469179165021e-21	1.35645986686206e-19
CENPI	0.712075164852442	3.32956894270955e-06	1.9226836843285e-05
PSMB3	0.711999787771654	3.82689291249319e-16	6.20505310305974e-15
IRF3	0.711829705524389	1.11431057268715e-07	7.87151494178971e-07
B4GALNT3	0.711735858506002	4.08663857388956e-09	3.48288160899804e-08
ALG12	0.711461005851695	8.20980828270354e-05	0.0003795945493591
CDC20	0.710758454303822	2.243590675954e-14	3.11336058278549e-13
MRPL3	0.710248940311391	7.6452838397562e-15	1.10426995639493e-13
DDX46	0.710157579131777	1.11705183869503e-13	1.46898811275831e-12
[truncated: 1,973 more rows]

## Sheet: Data S3 oeROR1 vs oeCON GSC
gene_name	oeROR1_1	oeROR1_2	oeROR1_3	oeCON_1	oeCON_2	oeCON_3	oeROR1	oeCON	log2FoldChange	pvalue	padj
PDIA4	17527.7853584595	17473.2581954512	17330.5860786907	6719.54809721882	6528.82804692154	6479.82965542695	17443.8765442005	6576.06859985577	1.40739671774816	0	0
COL3A1	49459.5047299378	48417.674322669	47739.4212131273	17678.5081828527	18235.0793953411	17562.726796077	48538.8667552447	17825.4381247569	1.4451947456108	0	0
MMP14	19361.5854085844	18590.9718326294	18401.0405097595	4360.02651042371	4491.90103271224	4179.75227249221	18784.5325836578	4343.89327187606	2.11241742340705	0	0
COL1A2	37770.3814077474	36852.4890026681	37714.966184856	14343.7051095029	14842.0714947206	13979.1110846325	37445.9455317572	14388.2958962853	1.37990119998706	0	0
PTN	9730.44787991222	9749.86801807554	9089.20519295949	2462.23239069314	2379.22053450342	2504.93864414167	9523.17369698242	2448.79718977941	1.95941842658649	0	0
DUSP6	6199.52242146792	6322.65508508606	5918.50493607093	738.763947303261	733.218906859546	806.823260961911	6146.89414754164	759.602038374906	3.01688319507778	0	0
IGFBP5	15539.6117920506	15259.9419722754	15419.4233717492	2981.44021590245	3190.06338175754	2635.04010860485	15406.3257120251	2935.51456875494	2.39160174533259	0	0
SPRY4	5936.98911670473	6121.44451934281	5980.51606645573	1180.70309435075	1161.55342132596	1088.38613181504	6012.98323416776	1143.54754916392	2.39418992569202	0	0
CHGB	4652.8374462151	4374.67147607721	4455.65220453433	583.284290026427	607.898328391205	571.863899767227	4494.38704227555	587.682172728286	2.93496191727328	0	0
CDKN1A	3716.76364046768	3589.72915916672	3567.16486098813	422.150827030435	503.152770268413	474.773254645457	3624.55255354084	466.692283981435	2.9573320531331	0	0
SPARCL1	4028.4604854487	4088.33336328873	3817.24253434324	106.480007710802	80.429624987144	123.305119304648	3978.01212769356	103.404917334198	5.26838951191864	0	0
SPP1	1878.04723632097	1839.63945822403	1861.35048745206	147.941249651291	153.377424394089	148.548687036309	1859.67906066569	149.955787027229	3.63239054149126	0	0
CHST15	4996.98222773989	5066.74737802928	4997.4871634704	1014.85812658879	1046.5203530304	1033.04446409564	5020.40558974652	1031.47431457161	2.28302507065232	0	0
TGM2	6707.87342732025	6240.84419571793	6644.34013434551	161.133462995992	191.721780492611	158.257751548486	6531.01925246123	170.370998345696	5.25962556262709	0	0
IGFBP3	407.074113003604	436.693260816401	421.879001798254	3519.49406017561	3410.77723637342	3455.4560598838	421.882125206086	3461.90911881095	-3.03777	0	0
MAFB	1860.34836184256	1858.43385172752	1940.64340827197	117.787619149117	85.1057659747687	99.0324580242057	1886.47520728068	100.64194771603	4.2286840391755	0	0
SAMD5	346.111323133499	375.887870069813	363.934175045241	2938.09437205557	2724.31973939012	3002.04274716514	361.977789416184	2888.15228620361	-2.99728	0	0
DPYSL3	764.001414985024	752.881292698655	812.244150450132	4026.45197299341	3929.82888599976	3987.51279515111	776.375619377937	3981.26455138143	-2.35797	0	0
MEG3	2196.62697693249	2173.51633105074	2131.75967896612	10312.5416317435	11165.6894502501	10030.4345475301	2167.30099564978	10502.8885431746	-2.27684	0	0
ROR1	10641.9399155507	11012.4090404865	10833.6494509976	29.211329548981	31.7977587158476	49.5162290121028	10829.3328023449	36.8417724256438	8.20448560063956	0	0
NDRG1	5493.53398393993	5243.6357874739	5400.05122301765	871.628381703465	876.30882108086	782.550599681468	5379.07366481049	843.495934155265	2.6725765173536	0	0
RTN1	3273.30850770289	3356.45756921163	3383.16462164961	592.707299558356	550.849408342184	610.700157815935	3337.64356618804	584.752288572159	2.5132415333636	0	0
CHPF	3731.51270253303	3869.43395660102	3838.59062841014	800.955810213995	856.669028932836	767.987002913203	3813.17909584806	808.537280686678	2.23712922852798	3.31488755647133e-303	3.40237176285298e-300
BGN	6852.41423556066	6989.30327818047	6893.40123179268	1946.7937692966	2040.6679269994	1821.42050248441	6911.70624851127	1936.29406626014	1.83542959762418	2.02588154404692e-293	1.99270773376315e-290
CTSD	2681.37948348026	2766.09250269021	2741.70522373468	511.669417583764	513.440280441187	515.551	2729.72573663505	513.553674540517	2.41006682358137	9.10223994135903e-291	8.59506313182651e-288
NID1	1544.71843364411	1676.01767948776	1659.05188177048	100.826201991644	111.292155505467	104.857896731512	1626.59599830078	105.658751409541	3.94385891344947	2.18820211440533e-288	1.98680335826026e-285
SYT1	286.13180406775	241.010457868292	283.62467831738	2306.75273341631	2186.56352581329	2407.8479990199	270.255646751141	2300.38808608317	-3.08647	1.21649257631069e-286	1.06362000922098e-283
THBS1	130.775016979419	151.460700586954	123.00568486166	1695.19941479409	1765.71083692707	1776.7588057284	135.080467476011	1745.88968581652	-3.69574	4.90021538400143e-285	4.13140659179007e-282
SLC7A11	2630.24940165372	2735.13703103741	2766.10304552542	8884.95568765619	8443.24016725507	9185.74593497069	2710.49649273885	8837.98059662732	-1.70529	2.52141717530672e-282	2.0525205261195e-279
HSPA8	21923.0058539332	21714.1578118859	20788.9773175284	7491.29257788384	7034.78650178253	7726.47353879048	21475.3803277825	7417.51753948562	1.53374397363082	1.63691943731879e-279	1.28809190522615e-276
COL6A2	14499.3112810414	13607.1408965272	14434.361316948	4303.48845323214	4722.9023975009	4233.15212730918	14180.2711648389	4419.84765934741	1.6818028180288	2.00057768276111e-267	1.52347217280456e-264
MT-ND6	14466.8633444976	12477.2661811997	12883.0664814199	3776.74222039729	3782.06283079082	3679.73545011509	13275.7320023724	3746.18016710107	1.82542160276425	9.77650094088787e-263	7.21230805348562e-260
GDF15	3541.74143729222	3377.46306783318	3513.28633786691	826.397935950204	896.883841426408	848.572238364272	3477.4969476641	857.284671913628	2.02028744543093	2.72206146308926e-249	1.94726378664086e-246
EFNB1	1350.03081438152	1274.70210056028	1339.84704667494	84.8070857873642	74.8182558019945	66.0216386828038	1321.52665387224	75.2156600907208	4.13401503818312	7.85194603706483e-244	5.45179088520557e-241
FLOT1	9589.84015488924	9037.89217006095	9134.95110881713	2957.88269207262	3248.04753000408	3110.78426970152	9254.22781125578	3105.57149725941	1.57534061819431	1.80176957976826e-241	1.21526784198826e-238
HDAC9	851.512516572755	983.941777535688	825.459637253451	4178.16242645748	3958.82096012303	4356.45724661383	886.971310453965	4164.48021106478	-2.23269	1.73017422947193e-239	1.13456175097622e-236
ERMP1	2161.22922797565	2307.28819069324	2282.21291334236	427.804632749593	401.212896738195	423.315212730918	2250.24344400375	417.444247406235	2.43033410346509	4.64789358962704e-238	2.96548172892772e-235
ST8SIA5	34.4144781524786	36.4832344479525	28.4641254225328	1599.08471756841	1571.18337184188	1421.40704458272	33.1206126743213	1530.55837799767	-5.53328	4.00284899473576e-237	2.48671726891387e-234
NES	4525.99551245311	4027.52797254215	4188.29274074411	1019.56963135476	1093.28176290664	1015.56814797372	4247.27207524646	1042.80651407837	2.02622086874478	4.12273148335742e-237	2.49552108019535e-234
SLCO4A1	3379.50175457339	3229.31902492331	3312.00430809328	671.860579626563	775.304175748167	642.740070706119	3306.94169586333	696.63494202695	2.24664015700792	8.50489942090853e-232	5.01937901573469e-229
H3F3B	7275.22068143397	6990.4088307395	7103.83244473783	16467.6514579997	16625.5516674007	17184.0732801021	7123.1539856371	16759.0921351675	-1.23419	6.79051071176494e-231	3.90984357006426e-228
PNMA2	2114.03222936654	2347.08808281828	2158.19065257275	375.978080323981	403.083353133245	372.828077267598	2206.43698825252	383.963170241608	2.52195366039102	1.69338582963845e-228	9.51803792387495e-226
NOTCH1	2546.67138328341	2520.65983458581	2724.42343329957	519.207825209308	550.849408342184	472.831441743021	2597.2515503896	514.296225098171	2.33585849796092	1.11029934189466e-223	6.09554338700171e-221
CALR	14721.530482826	14166.5504913958	14410.9800710652	5928.01529653676	6120.13332460315	5728.34806218445	14433.020348429	5925.49889444145	1.28435388389283	2.42701859198372e-223	1.30215063411272e-220
DDX21	3871.13715675166	4060.69454931301	3889.41942380752	10885.4606112848	10329.5954416629	11313.0019695887	3940.41704329073	10842.6860075121	-1.4605	1.89154732443256e-221	9.92305726397324e-219
CYP1B1	3937.9995714479	4017.57799951089	3921.94985286184	1153.37636670815	1003.49985594425	1095.18247697357	3959.17580794021	1084.01956654199	1.86885655523088	2.15830273053625e-216	1.10763157738629e-213
PCDH7	1552.58460007896	1488.07374445285	1555.36113915983	217.671520187568	191.721780492611	210.686699914242	1532.00649456388	206.693333531473	2.89038991917028	1.40867169154194e-215	7.07542821749585e-213
LITAF	2879.01691515592	2873.33110091601	2793.55059504001	767.975276852242	736.959819649645	717.499867449882	2848.63287037065	740.81165465059	1.94289097493591	3.79970154938613e-213	1.86874071825747e-210
ITGA10	4131.70391990614	3956.7726087643	4171.01	1268.33708299769	1174.64661609131	1150.52414469298	4086.49582632648	1197.83594792733	1.77046238170715	8.67874697162285e-211	4.18120775018573e-208
SNHG1	1687.29270027581	1724.66199208503	1589.92472003005	5587.84465243411	5600.14644677928	6286.61927163463	1667.29313746363	5824.87012361601	-1.8049	1.53973296158541e-207	7.26969520482938e-205
VWA1	1409.02706264291	1322.24086059852	1418.1233915869	146.998948698098	162.729706369338	124.276025755866	1383.13043827611	144.668226941101	3.25594419715739	4.03460404498737e-207	1.86754701352974e-204
PLOD1	5963.53742842236	5570.87934494644	5930.7038469663	2077.77360179042	2058.43726275237	2029.19	5821.70687344503	2055.1351158626	1.50240326561287	1.920368202893e-206	8.71810233955672e-204
DKK3	1413.94341666469	1306.76312477212	1424.22284703459	118.72992010231	150.571739801514	106.799709633947	1381.64312949046	125.367123179257	3.46077481372204	2.04803067241054e-206	9.1222377516218e-204
NOTCH3	3419.81585755201	3599.67913219798	3697.28657720542	770.802179711821	875.373592883335	700.994457779181	3572.26052231847	782.390076791446	2.19022845285799	7.92859994460154e-205	3.46611960911497e-202
GSN	3528.95891683559	3522.29045306596	3348.60104077939	880.109090282202	994.147573969001	965.081012510397	3466.61680356031	946.445892253867	1.8729223196387	7.69592561787494e-201	3.30323120111225e-198
ADGRF1	96.3605	87.3386521632801	92.5084076232316	1149.60716289538	1118.53292423982	1216.54578337578	92.0691995378172	1161.56195683699	-3.6551	4.82170826934829e-198	2.03260834133045e-195
MT-ND5	51389.6653188897	44845.6340044468	44767.9698341964	16886.0330812174	16001.7544596516	15533.532313032	47001.0897191776	16140.4399513003	1.54203751343793	2.90167799231104e-197	1.20175284849977e-194
FCGBP	1784.6365099071	1762.25077909201	1824.75375476594	14.134514297894	11.2227383702992	12.6217838658301	1790.54701458835	12.6596788446744	7.14445671439606	6.98273452630367e-196	2.84209334418019e-193
ODC1	5464.03585980924	5455.90187880744	5550.5044573939	13246.8667999863	12668.6011636727	13845.1259943644	5490.14739867019	13253.5313193411	-1.27139	3.66802634379717e-193	1.46764572708508e-190
HSPB1	2562.40371615312	2594.73185604074	2443.84848270603	536.16924236678	623.797207749129	524.28948365756	2533.6613516333	561.418644591156	2.17347688226965	4.46826308245342e-189	1.7580381097913e-186
ATP13A3	3137.61713670169	3326.60765011785	3218.4793245621	8044.42323740809	7859.65777199952	8326.49372564302	3227.56803712721	8076.85824501688	-1.32365	4.77072479659377e-189	1.84627049628179e-186
VCAN	26726.2837332148	28871.5050790387	28495.6392756792	12598.5637441895	11915.7424646651	12025.6473047825	28031.1426959776	12179.9845045457	1.20245092109232	8.92031444305118e-189	3.39648166221144e-186
FZD8	1642.06224327541	1594.20679011962	1662.10160949433	282.690285957881	310.495761578277	264.086554731215	1632.79021429645	285.757534089124	2.51394696630407	4.57062290461223e-187	1.71267769697113e-184
UNC13A	3476.84556420469	3190.6246853573	3297.77224538201	746.302354928805	758.470068192719	593.223841694016	3321.74749831467	699.332088271847	2.24739091311823	1.71901479823737e-183	6.34074724093587e-181
MFAP4	1809.21828001602	1734.61196511629	1648.88612269101	345.824449821807	330.136	341.759070828631	1730.9054559411	339.239691458913	2.35134575950243	1.6836104192401e-181	6.11461402569245e-179
IGSF3	1590.93216144887	1626.26781433146	1569.59320187109	294.940198349389	314.236674368377	314.573690194536	1595.59772588381	307.917	2.37345745824333	1.33357577520924e-180	4.76995807960068e-178
WFDC1	1113.06255053159	1121.03029485527	1157.87995915232	108.364609617188	136.54331683864	115.537867694907	1130.65760151306	120.148598050245	3.23363652571195	5.51905941044191e-180	1.94460351495973e-177
SEPT6	3299.85681942052	3381.88527806929	3272.35784768332	1107.2036200017	1036.23284285762	1049.54987376634	3318.03331505771	1064.32877887522	1.64021843684361	1.62560480252574e-179	5.64347831959194e-177
GRN	4837.69235743413	4715.1816642581	4709.79618152123	1507.6815251087	1621.68569450823	1379.65806718036	4754.22340107115	1503.00842893243	1.66106972311788	1.8688761314864e-176	6.39399403420282e-174
ZCCHC24	2277.25518288972	2208.89401293967	2136.84255850586	539.938446179552	576.100569675357	580.602057828186	2207.66391811175	565.547024561032	1.96500414409913	1.71463890526384e-172	5.78249723379479e-170
TIMP2	6655.76007468935	6759.34834590247	6511.16869040438	2455.63628402079	2510.15248215691	2709.79990534861	6642.09237033207	2558.52955717544	1.37644168167555	1.92056244137891e-172	6.38573486670871e-170
SYNE2	2087.48391764891	2263.06608833208	2274.08030607878	415.554720358085	443.298165626817	331.079099865237	2208.21010401993	396.643995283379	2.4757604967149	1.03962384103115e-171	3.4086666687809e-169
FTH1	6584.96457677568	6711.80958586422	7092.65010975041	2081.54280560319	2275.41020457816	2435.03	6796.47475746344	2263.99546327845	1.58609987657063	9.42744281360506e-171	3.04868003425719e-168
ARHGEF3	2412.94655389093	2470.90996942951	2339.14116418743	616.26482338818	576.100569675357	665.070919084126	2407.66589583595	619.145437382555	1.95962681940154	3.63026732551302e-170	1.15810433450521e-167
ZBTB46	1559.46749570946	1573.20129149807	1640.75351542743	339.228343149457	319.848043553526	307.777345036012	1591.14076754499	322.284577246332	2.30338225762966	1.07736760509674e-168	3.39112227380249e-166
ISLR	1356.91371001201	1362.04075272356	1331.71443941136	205.42160779606	225.389995603508	171.850441865533	1350.22296738231	200.887348421701	2.74739518858952	2.5545706021081e-167	7.93496686894287e-165
SYNPO	2536.83867523985	2422.26565683224	2500.7767335511	667.149074860598	632.214261526853	553.416677194091	2486.62702187439	617.593337860514	2.00908240336164	3.48791962707267e-167	1.06934180047149e-164
LGALS3BP	9431.53355538784	9148.44742596384	9127.8350774615	4092.41303971692	4129.96772027009	3846.73135972454	9235.93868627106	4023.03737323718	1.1989151065086	5.64105913936771e-166	1.70728824491094e-163
ISYNA1	3431.61510720429	3440.47956369782	3283.54018267075	1118.51123144001	1158.74773673339	1060.22984472973	3385.21161785762	1112.49627096771	1.6051239565006	6.82629173798729e-166	2.03985150707172e-163
KPNB1	7453.1926970225	7339.76343939262	7402.70576167442	15020.2771938954	14556.8268944755	15072.3517487036	7398.55396602985	14883.1519456915	-1.00829	1.61319561684284e-165	4.76033861585111e-163
RBM3	649.942001679667	702.025874983328	670.940099245416	2496.15522500809	2335.26480921975	2480.66598286123	674.302658636137	2437.36200569636	-1.85468	1.25878366372931e-164	3.66865505551332e-162
TMC6	1376.57912609914	1294.6020466228	1324.59840805572	218.613821140761	202.009290665385	166.025003158227	1331.92652692589	195.549371654791	2.76697795244739	2.04398546996946e-163	5.88443475482548e-161
LRP1	11675.3575309294	11505.4854818134	12192.8114399235	1278.70239348281	1279.39217421411	982.557328632315	11791.2181508888	1180.21729877641	3.32039764529815	4.1096565930813e-163	1.16887546015506e-160
LGR4	460.170736438856	499.709756681046	493.039315354586	2094.7350189479	1916.28257672858	2085.50705721563	484.306602824829	2032.17488429737	-2.06984	3.43945088411615e-162	9.66608535968214e-160
NHSL2	814.148226007207	935.297464938418	844.774579504456	47.1150476596468	40.214812493572	37.8653515974904	864.740090150027	41.7317372502364	4.37149038036544	9.39105317272568e-162	2.60817167351218e-159
COL6A1	30750.8111354461	29406.5925176087	30169.9397960689	12056.7406961036	12900.5377566589	11039.2063503453	30109.1144830412	11998.8282677026	1.32726835277431	1.73859239615076e-161	4.77243612743384e-159
PAMR1	2541.75502926163	2448.79891824893	2526.19113124979	608.726415762636	712.643886513997	693.22720616944	2505.58169292012	671.532502815358	1.89985786700859	4.52677048676929e-161	1.22831575725474e-158
FASN	20647.7036206828	20743.4826650585	20927.2316410093	7400.83168637732	8094.40004957827	6607.98930698769	20772.8059755835	7367.74034764776	1.49529599920087	1.18771737450216e-159	3.1861868249855e-157
SMO	908.542223225434	794.892289941752	903.735982165417	40.5189409872962	55.1784636539709	44.6616967560143	869.056831777534	46.7863671324272	4.21493451416171	2.58953860825366e-159	6.86867841854428e-157
LRP10	5332.27757202546	5346.45217546358	5287.21129723547	1970.35129312643	2102.39298803604	1847.63497666729	5321.9803482415	1973.45975260992	1.43096546273194	4.04508052420569e-159	1.06102462149915e-156
PPP1R15A	693.205917071354	678.809271243722	638.409670191093	2486.73221547616	2617.70372487228	2347.65179904441	670.141619502056	2484.02924646428	-1.89026	9.84696880350993e-159	2.5544768411479e-156
TPCN1	4589.90811473628	4414.47136820225	4618.30434980595	1387.07	1431.83437041067	1166.05864791246	4540.89461091483	1328.32000714104	1.77304688258817	4.01004248086059e-158	1.02399568951351e-155
IGFBP2	6239.83652444654	5483.54069278316	5680.62617361119	1924.17854641997	2073.40091391277	1894.23848632574	5801.33446361363	1963.93931555283	1.56276821554934	4.03404071354922e-158	1.02399568951351e-155
CXXC5	5262.46534491615	5311.07449357466	5076.78008429032	2086.25431036916	2110.81004181377	2186.48132814227	5216.77330759371	2127.8485601084	1.29379048931376	9.74976582150666e-158	2.4485395930671e-155
SLC12A2	7528.90454895795	8467.42704960206	8204.78415304508	3033.26676832806	3070.35417247435	3219.5257922379	8067.03858386836	3107.7155776801	1.37605420365325	8.54280441596075e-157	2.12284193523774e-154
SCD	32690.8044324416	32910.0885771712	32166.494879278	18015.8519240957	17637.4685771227	17756.9080863206	32589.1292962969	17803.4095291797	0.872222019159672	2.18738832096954e-156	5.37892459303415e-154
PLXND1	12219.1062857386	12165.5003595536	12139.9494927102	4585.23643823682	4646.21368530386	3902.07302744395	12174.8520460008	4377.84105032821	1.47544619855576	1.06842243702491e-155	2.60023180111826e-153
EIF1	7092.33231182365	6993.72548841658	6822.24091823634	14604.7224735373	14081.7309701329	15000.5046713135	6969.43290615886	14562.3193716612	-1.06308	1.43503432456713e-155	3.4568219693935e-153
GOT1	928.207639312565	1009.36948639335	926.100652140264	2969.19030351094	2883.30853296936	2978.74099233591	954.55925928206	2943.7466096054	-1.62569	2.51864270834709e-155	6.00581802181309e-153
SLC38A1	6123.81056953247	6597.93767228425	6272.27335203669	13471.1344268462	13190.4584978916	13665.5083008892	6331.34053128447	13442.367075209	-1.08648	6.56657241036402e-154	1.55017074891463e-151
TXNIP	794.482809920076	750.670187580598	715.66943919511	2781.67241382555	2536.33887168761	2872.91218915318	753.607478898595	2730.30782488878	-1.85672	3.40600618464721e-152	7.96094930702641e-150
CP	1616.49720236214	1604.15676315088	1673.28394448175	326.036129804756	329.200325528776	387.391674035863	1631.31263666492	347.542709789798	2.23165315652803	6.27302917391277e-151	1.45183725204469e-148
PTPRF	1991.12337882197	1879.43935034907	2050.43360633031	391.054895575068	467.614098762465	362.148106304203	1973.66544516712	406.939033547246	2.27745687098572	1.17223501810983e-150	2.6866943759727e-148
NR1D2	620.443877548971	674.387061007606	682.12243423284	2562.11629173159	2292.24431213361	2593.29113120248	658.984457596472	2482.55057835589	-1.91406	1.93686928870661e-149	4.3965070479324e-147
MAP2	20.6486868914871	21.0054986215484	17.2817904351092	925.339536035463	1021.26919169722	882.553964156892	19.6453253160482	943.05423062986	-5.58693	2.32037535440294e-148	5.21686676108478e-146
STK32A	26.5483117176263	33.1665767708659	41.6796122258516	842.417052154484	780.915544933317	881.583057705674	33.7981669047813	834.971884931159	-4.62881	3.38916027626572e-148	7.54791572092499e-146
SPARC	2457.19374008697	2290.7049023078	2272.04715426289	682.225890111685	712.643886513997	700.023551327964	2339.98193221922	698.297775984549	1.74482727983912	1.57603612163934e-147	3.47714810500372e-145
EREG	38.3475613699047	37.5887870069813	44.7293399496944	788.705897822487	775.304175748167	881.583057705674	40.2218961088601	815.197710425443	-4.33946	1.74849012308851e-146	3.82190799405097e-144
PHC2	5884.87576407383	5549.87384632489	5553.55418511774	2214.4072400034	2347.42277578758	2116.57606365459	5662.76793183882	2226.13535981519	1.34692277234344	6.64243920626296e-146	1.4386060765344e-143
FN1	345824.208058627	345450.90256719	350070.112812651	159053.804792295	156858.343745276	137898.814172902	347115.074479489	151270.320903491	1.19827967181026	4.35518796444647e-145	9.34662929788071e-143
GAS7	857.412141398894	755.092397816713	792.929208199128	57.4803581447691	66.4012020242701	63.1089193291507	801.811249138245	62.3301598327299	3.68577981287074	3.02257959915219e-144	6.42829158533204e-142
CELSR1	2044.22000225723	2206.68290782161	2214.10232750987	535.226941413587	606.027871996155	510.696793340512	2155.0017458629	550.650535583418	1.96775101818389	1.30490999886309e-143	2.75044735206794e-141
RRBP1	4423.73534880003	4086.12225817068	4310.28184969782	1555.73887372154	1647.87208403893	1478.69052520456	4273.37981888951	1560.76716098834	1.45315396893134	2.67342975609252e-142	5.58510232319257e-140
FARSB	2060.93560593129	2107.18317750901	2027.05236044751	5003.61806145449	4992.24811838808	5410.86165263626	2065.0570479626	5135.57594415961	-1.31446	1.83967359621826e-141	3.80957671806355e-139
HSPA1A	1628.29645201441	1366.46296295967	1586.8749923062	304.363207881318	277.762774664904	295.155561170182	1527.21146909343	292.427181238801	2.38559144416063	3.53177640793878e-141	7.24996918801832e-139
AKR1C3	1834.78332092929	1752.30080606075	1741.39453031424	461.727467064538	465.743642367415	499.045915925899	1776.15955243476	475.505675119284	1.9017356446805	6.60879047705219e-140	1.34494583441182e-137
MAP4K4	7460.07559265299	7292.22467935438	7521.64514290429	3468.6098087032	3513.65233810116	3270.01292770122	7424.64847163722	3417.42502483519	1.11936227809991	7.35499913599376e-137	1.48401251797782e-134
SLC47A1	1107.16292570545	1049.16937851839	1053.17264063371	167.729569668343	121.579665678241	163.112283804574	1069.83498161919	150.807173050386	2.82778044804664	5.03032086233033e-135	1.00636258133078e-132
DOP1B	3728.56289011996	3570.93476566323	3479.73933290464	8195.19138991896	7856.85208740694	8606.11478359372	3593.07899622927	8219.38608697321	-1.19361	9.03331502058775e-135	1.79201233353794e-132
MYO1C	2031.43748180059	1975.62242298458	2058.56621359389	472.092777549661	573.294885082782	465.06419013328	2021.87537279302	503.483950921908	2.00524943611428	1.34088518800308e-134	2.63785638609905e-132
EGLN3	1868.21452827741	1814.21174936636	1854.23445609642	541.823048085938	557.396005724859	547.591238486784	1845.5535779134	548.936764099194	1.74946773697007	4.50879532806485e-134	8.79662242228322e-132
PFKFB4	1252.68700475022	1142.03579347682	1199.55957137817	222.383024953533	246.900244146582	231.075735389813	1198.09412320173	233.453001496643	2.35981185174807	3.55833217211222e-133	6.88537275303714e-131
KLHL29	749.252352919676	810.370025768156	805.128119094499	75.3840762554348	92.5875915549681	73.7888902925454	788.250165927444	80.5868527009828	3.28859747688325	8.21331331553781e-131	1.57635518243822e-128
SNHG15	520.150255504605	478.704258059497	471.691221287686	1719.69923957711	1752.61764216172	1789.38058959423	490.181911617263	1753.89915711102	-1.83831	2.7183912987588e-129	5.17524704756443e-127
INF2	2486.69186421767	2312.81595348838	2491.62755037957	761.379170179892	795.879196093716	692.256299718222	2430.37845602854	749.838221997277	1.69642539475458	3.42257385343484e-129	6.46373607664291e-127
FAM20C	891.826619551373	794.892289941752	880.354736282622	101.768502944837	115.033068295566	94.1779257681172	855.691215258582	103.659832336174	3.04479529737532	7.61147298385574e-129	1.42606383118954e-126
MKNK2	3439.48127363914	3252.53562866291	3253.04290543232	1163.74167719328	1223.27848236261	1051.49168666877	3315.01993591146	1146.17061540822	1.53198151600147	6.28003209478647e-128	1.1673442335561e-125
SCG2	175.022203175462	177.993962003647	153.502962100088	980.935292273846	1102.63404488189	1055.37531247364	168.839709093066	1046.31488320979	-2.63247	7.118666492909e-128	1.31289343670393e-125
SEMA4C	1672.54363821046	1622.95115665437	1720.04643624734	426.862	480.707293527814	458.267844974756	1671.84707703739	455.279156766323	1.87677850188886	6.03281462761115e-127	1.10400507685284e-124
ADGRF5	770.88431061552	853.486575570282	683.139010140787	11.3076114383152	21.5102485430734	13.5926903170478	769.169965442196	15.4701834328122	5.63241465712322	4.48818955516247e-125	8.15020698682464e-123
TFPI2	323.496094633298	342.721293298947	273.458919237904	1639.60365855571	1405.64798087997	1645.68643481401	313.225435723383	1563.64602474989	-2.32083	8.83696417855365e-124	1.59247491116882e-121
OBSL1	2921.29755974325	2734.03147847838	2906.39052082219	761.379170179892	909.041807994232	704.878083584052	2853.90651968127	791.766353919392	1.84945660193546	2.35332251997869e-123	4.20870338857098e-121
MYH10	3464.06304374806	3662.69562806262	3398.41326026883	1406.85532311705	1369.1740811765	1429.17429619246	3508.3906440265	1401.73456682867	1.32341197183916	2.43727138509734e-123	4.32606508180397e-121
FADS2	10337.1259662002	10215.3056454267	10185.074021727	5165.69382540367	5322.38367211438	4911.81573671036	10245.835211118	5133.2977447428	0.996995620129236	3.4497391150122e-123	6.07746203642485e-121
ADGRV1	326.445907046368	307.343611410024	291.757285580961	1387.07	1364.49794018887	1273.82926399763	308.515601345784	1341.7980690955	-2.12037	4.84970094561758e-123	8.48051038690327e-121
PSME3	2254.63995438952	2259.75	2261.88139518341	5274.05843502086	4864.12185532716	5202.11676562445	2258.75692674264	5113.43235199082	-1.17873	1.41423735381469e-121	2.45484567731643e-119
ROR2	784.650101876511	808.158920650098	828.509364977294	117.787619149117	107.551242715367	93.2070193168995	807.106129167968	106.181960393794	2.92506885431762	4.37703277204114e-121	7.54223449996899e-119
HNRNPC	7097.24866584544	7029.10317030551	6545.7322712746	13927.2080881916	13440.1644266308	14174.2632813272	6890.69470247518	13847.2119320499	-1.00689	2.7674136574376e-120	4.73408218921228e-118
MPRIP	9323.37376690862	8916.28138856778	9212.21087782115	4123.50897117229	4364.70999784885	3832.16776295627	9150.62201109918	4106.7955773258	1.15579519957581	4.91586627420676e-120	8.34883849893518e-118
TNFRSF19	1092.41386364011	1230.47999819912	1084.68649378009	185.633287779008	222.584311010933	218.453951523983	1135.86011853977	208.890516771308	2.44256358291044	5.84126388262453e-120	9.84962260550838e-118
POSTN	1268.41933761992	1429.47945882432	1461.83615562865	9.42300953192936	6.54659738267451	2.91271935365311	1386.57831735763	6.29410875608566	7.77545087255771	1.54193617018103e-119	2.58159483471373e-117
CYCS	3030.44061902683	3013.73627591268	2960.26904394341	6810.95128967854	6743.93053235227	7634.2374259248	3001.48197962764	7063.03974931854	-1.23452	9.14324586829815e-119	1.52003243107686e-116
MET	713.854603962841	729.664688959049	702.453952391792	2270.94529719497	2180.01692843061	2063.17620883762	715.324415104561	2171.3794781544	-1.60236	9.66975619705328e-119	1.59632122058627e-116
PTPRS	2571.25315339233	2514.02651923163	2649.19681611145	802.840412120381	882.855418463534	715.558054547447	2578.15882957847	800.417961710454	1.68709724024023	3.22698709178071e-118	5.290241963588e-116
GGT5	1302.8338157724	1275.80765311931	1321.54868033188	322.266925991984	344.163976689174	319.428222450624	1300.06338307453	328.619708377261	1.98397920450343	3.35367036974751e-118	5.46000664956066e-116
FSCN1	12125.6955593247	11852.6289853484	12157.2312831453	5453.09561612752	6034.09233043085	5334.16004299006	12045.1852759395	5607.11599651614	1.1030684332291	4.4928290007633e-118	7.26453522061776e-116
SVIL	7028.41970954048	7273.43028585089	7334.59517584194	3038.92057404722	3291.06802709023	2827.27958594595	7212.1483904111	3052.4227290278	1.24022739898375	1.01096811925605e-117	1.62353227151549e-115
NUP210	5259.51553250308	5194.99147487663	5449.86344250708	1910.98633307527	1920.95871771621	1544.71216388737	5301.45681662893	1792.21907155962	1.56434480906942	7.89617285587491e-117	1.25949292303134e-114
MMP2	3257.57617483318	3124.29153181557	3119.87146149118	1168.45318195924	1256.01146927598	1087.41522536383	3167.24638937998	1170.62662553302	1.43573378960525	1.18912129603898e-116	1.88399908963706e-114
SGSM2	2196.62697693249	2208.89401293967	2234.43384566883	636.053143405231	719.190483896672	567.980273962356	2213.31827851366	641.074633754753	1.78701012143666	1.7174269503247e-116	2.70288653442102e-114
SAMD11	58.9962482613918	51.9609702743565	50.8288	736.879345396876	885.661103056109	659.24548037682	53.9286713110428	760.595309609935	-3.81632	2.81992684373988e-116	4.40861013246142e-114
EGR1	5091.37622495811	5073.38069338345	5067.63090111879	2123.00404754368	2369.86825252817	2255.41568617872	5077.46260648678	2249.42932875019	1.17452478380534	3.12676107559215e-116	4.85614794154631e-114
APOE	688.289563049571	558.304042309576	625.194183387774	32.0382324085598	23.3807049381233	27.1853806340957	623.92926291564	27.5347726602596	4.50320184890766	3.81984867626903e-116	5.89380181050216e-114
RGS8	1057.99938548763	1082.33595528926	1066.38812743703	203.537005889674	204.81497525796	151.461406389962	1068.90782273797	186.604462512532	2.51653772196873	4.69429805715527e-116	7.19599313216004e-114
LINC02384	687.306292245215	694.287007070126	719.735742826901	69.7302705362772	43.0204970861468	70.8761709388923	700.443014047414	61.2089795204388	3.51862415147087	6.28884223836002e-116	9.57810959490096e-114
TRA2B	3093.36995050564	3274.64667984349	3105.63939877992	6648.87552572935	6347.3937766017	6521.57863282931	3157.88534304302	6505.94931172012	-1.04316	1.38335145865064e-114	2.09338319771575e-112
NYNRIN	956.722492638904	907.658650962696	1007.42672477607	167.729569668343	157.118337184188	122.334212853431	957.269289459224	149.060706568654	2.68194238416373	2.29190042611787e-114	3.44617155155189e-112
SRSF3	3399.16717066053	3355.3520166526	3310.98773218533	6883.50846307439	6555.94966464976	6960.42834877971	3355.16897316615	6799.96215883462	-1.01905	2.8999966635965e-114	4.3329253947799e-112
ANXA6	2826.90356252502	2518.44872946775	2563.80443984385	899.897410299253	952.062305080379	923.332035108035	2636.38557727887	925.097250162556	1.51124919701086	7.75069100098469e-114	1.15075825446695e-111
VASH1	615.527523527188	626.848300969365	678.056130601049	62.1918629107337	58.9193764440706	47.5744161096674	640.143985032534	56.2285518214906	3.50745111702947	1.24166903619317e-113	1.83200505858826e-111
MRC2	6109.06150746712	5827.36753864113	5947.98563740141	2385.90601348451	2642.95488620545	2216.57942813002	5961.47156116989	2415.14677593999	1.30342062266173	1.88960302692299e-110	2.7706744507187e-108
PLCXD1	2233.99126749804	2113.81649286319	2089.06349083232	711.437219660666	771.563262958068	684.48904810848	2145.62375039785	722.496510242405	1.57019513883837	2.0619019906541e-110	3.00464940082539e-108
CRYBG1	1526.03628836133	1628.47891944951	1592.97444775389	3736.22327940999	3609.04561424871	3574.87755338358	1582.49655185491	3640.04881568076	-1.20228	7.48552562203607e-110	1.08411535803316e-107
COL2A1	1399.19435459934	1300.12980941794	1330.69786350341	306.247809787704	350.710574071849	271.853806340957	1343.34067584023	309.60406340017	2.11671851338345	1.57405338938716e-109	2.26577307093065e-107
TNFAIP2	2993.07632846128	3054.64172059675	3117.83830967529	1121.33813429959	1270.97512043638	1187.41858983925	3055.18545291111	1193.24394819174	1.35624468747261	1.87894711885667e-109	2.68826088696058e-107
NLGN2	1469.00658170866	1422.84614347015	1405.92448069153	431.573836562364	418.982232491169	408.751615962653	1432.59240195678	419.769228338729	1.77093124915686	5.07176170182677e-109	7.21259509006172e-107
HMCN1	518.183713895891	633.481616323538	541.834958936071	2250.21467622473	2280.08634556578	1929.19111856958	564.500096385167	2153.1640467867	-1.93344	5.46700733683523e-109	7.72812228746522e-107
AJUBA	1265.46952520685	1153.0913190671	1106.03458784699	3039.86287500041	3000.21205765998	3063.20985359185	1174.86514404032	3034.42826208408	-1.36834	1.32133556940258e-108	1.85671242779087e-106
ST6GAL1	1827.90042529879	1827.47838007471	1818.65429931826	646.418453890354	591.999449033281	597.107467498887	1824.67770156392	611.841790140841	1.57631894417467	2.39220887669702e-108	3.3415902338572e-106
TRIB2	2904.58195606919	2885.49217906533	3018.21387069642	1236.29885058913	1188.67503905419	1240.81844465622	2936.09600194365	1221.93077809985	1.26492165777065	4.35988570570558e-108	6.0543424620348e-106
FAM107B	57.0297066526788	48.6443	67.0940099245416	611.553318622215	632.214261526853	648.565509413426	57.5893430581634	630.777696520831	-3.44901	9.85901238911787e-108	1.36106260508717e-105
CPD	11520.9840146455	12048.3117882965	11964.0818606353	5953.45742227297	5645.03740026048	6255.55026519566	11844.4592211924	5951.34836257637	0.992952798780062	1.013586848858e-107	1.3911479500576e-105
BMP2	117.009225718427	137.088517319579	148.42008256035	800.955810213995	893.142928636309	886.437589961763	134.172608532785	860.178776270689	-2.68212	2.34571413755789e-107	3.20088286967221e-105
DLG2	20.6486868914871	28.7443665347504	33.5470049622708	598.361105277514	546.173267354559	627.205567486636	27.6466861295028	590.57998003957	-4.42135	2.56628323193285e-107	3.48173840553096e-105
PVT1	3006.84211972227	2867.80333812087	3138.16982783424	6393.51196741407	6531.63373151412	6136.12877169588	3004.27176189246	6353.75815687469	-1.0803	4.31385196602888e-107	5.81926304925964e-105
LPCAT1	2674.49658784976	2601.36517139491	2570.92047119948	1078.93459140591	1050.2612658205	1066.05528343704	2615.59407681472	1065.08371355448	1.2962929911646	5.86749763439456e-107	7.87011458267911e-105
PDGFC	108.159788479218	98.3941777535688	97.5912871629696	787.763596869294	723.866624884296	909.739344790988	101.381751131919	807.123188848193	-2.99141	1.11766141207722e-106	1.49065722909079e-104
KPNA4	1563.40057892688	1639.5344450398	1654.98557813869	3838.93408330802	3667.02976249525	4059.35987254122	1619.30686736846	3855.10790611483	-1.25155	2.08833735850827e-106	2.76962809114071e-104
CARHSP1	4435.53459845231	4344.82155698343	4402.79025732106	1974.1204969392	2110.81004181377	2090.36158947171	4394.3821375856	2058.43070940823	1.09423226641845	3.63204949994935e-106	4.79004427627398e-104
PFKL	4857.35777352126	4375.77702863624	4632.53641251721	1581.18099945775	1866.71548225976	1554.42122839954	4621.89040489157	1667.43923670568	1.47083163699693	3.8108894015748e-106	4.99798145016535e-104
SELENON	2339.20124356419	2141.45530683891	2139.8922862297	726.514034911753	737.89504784717	624.292848132983	2206.84961221093	696.233976963969	1.66411178878452	5.2263604239048e-106	6.81650223906744e-104
TGFB1	3556.49049935757	3759.98425325716	3826.39171751477	1445.48966219796	1573.05382823693	1354.4144994487	3714.2888233765	1457.65266329453	1.34902382814011	2.92646858207334e-105	3.79588702291238e-103
STMN2	1208.43981855418	1134.29692556361	1087.73622150393	247.825150689742	211.361572640634	270.882899889739	1143.49098854057	243.356541073372	2.2333851015482	6.92679701256051e-105	8.93556814620305e-103
NXPH4	802.348976354929	745.142424785453	732.95122963022	108.364609617188	127.191034863391	117.479680597342	760.147543590201	117.67844169264	2.69154828880365	9.16683742220401e-105	1.17609527731505e-102
PDIA6	9819.92552310867	9714.49033618661	9959.39417016264	5034.71399290985	5236.34267794209	5418.63	9831.27000981931	5229.89519169931	0.910708174901781	1.04707014843741e-104	1.33611810779254e-102
SLC3A2	5453.21988096132	5380.72430479347	5213.00125595529	9946.92886190463	10523.1876785505	9929.46027660345	5348.98181390336	10133.1922723529	-0.921776	1.32749842630665e-104	1.68485243816242e-102
FAT3	728.603666028189	709.76474289653	732.95122963022	11.3076114383152	9.35228197524931	5.82543870730622	723.773212851646	8.82844404029025	6.35263897110987	1.72542112292265e-104	2.17818269779866e-102
FBN1	13521.940101511	13602.7186862911	13580.437554272	6864.66244401054	7032.91604538748	6197.2958781226	13568.365447358	6698.2914558402	1.01826371590017	1.99949937618147e-104	2.5107543496551e-102
GABRA2	219.269389371506	273.071482080129	237.878762459738	1115.68432858044	1094.21699110417	1252.46932207084	243.406544637125	1154.12354725181	-2.24807	6.16483763299303e-103	7.7001757673051e-101
RANBP3L	663.707792940658	669.964850771491	683.139010140787	100.826201991644	78.5591685920942	75.7307031949808	672.270551284312	85.038691259573	2.98206628193361	1.20841775521403e-102	1.50142726038619e-100
KPNA2	2248.74032956338	2135.92754404376	2217.15205523372	4712.44706691787	4706.06828994545	5125.41515597825	2200.60664294695	4847.97683761386	-1.13905	1.35222933047432e-102	1.67131297405797e-100
WIPF1	215.33630615408	187.943935034907	169.768176627249	1089.29990189103	946.45093589523	998.091831851798	191.016139272079	1011.28088987935	-2.40312	2.61484359080539e-102	3.21503190875744e-100
APLP2	8972.34608975334	8958.29238581087	8740.51965653347	4735.0622897945	4826.71272742617	4971.04103023464	8890.38604403256	4844.27201581844	0.876010897358848	3.57314357217938e-102	4.37052851339061e-100
MGAT5	1265.46952520685	1328.87417595269	1236.15630406428	315.670819319633	356.321943256999	355.351761145679	1276.83333507461	342.448174574104	1.8984634836882	3.61221869344817e-102	4.3955487987748e-100
MACC1	2370.66590930359	2353.72139817245	2450.96451406166	952.666263678058	833.288323994713	868.961273839844	2391.78394051257	884.971953837538	1.43444483910237	6.2072045598932e-102	7.51453733566148e-100
TMX2	1023.58490733515	1049.16937851839	1002.34384523633	2507.4628364464	2478.35472344107	2598.14566345857	1025.03271036329	2527.98774111535	-1.30258	8.7199997484495e-102	1.05027058194718e-99
PAWR	572.263608135501	642.326036795769	653.658308810307	2107.9272322926	1878.87344882759	2215.6085216788	622.749317913859	2067.46973426633	-1.73179	8.61490715546108e-101	1.03234575238056e-98
HELZ2	1273.33569164171	1227.16334052204	1283.93537173782	286.459489770652	323.588956343626	233.988454743466	1261.47813463385	281.345633619248	2.16372248105401	2.33871763209655e-100	2.78838924954056e-98
SLC5A3	17105.9621833906	18205.1339895283	17931.3824402877	10075.0817915389	10220.1737425524	10192.5759248834	17747.4928710689	10162.6104863249	0.804252899704491	4.1798405119344e-100	4.95846708368017e-98
RNF128	77.6783935441659	59.6998381875586	62.0111303848036	669.033676766984	583.582395255557	687.401767462134	66.4631207055094	646.672613161558	-3.27788	9.56964405297091e-100	1.12955293579242e-97
ACTG1	24665.3481272836	23909.7851941172	23962.7273021408	14462.4350296052	14625.0985528949	14792.7306907529	24179.2868745139	14626.754757751	0.725214150034364	1.04633555532673e-99	1.22889768430836e-97
BSG	10162.1037630247	9911.27869169375	9931.94662064805	4932.94548996502	5414.03603547182	4899.19395284453	10001.7763584555	5082.05849276046	0.976724896980753	1.26748094734748e-99	1.48125855069466e-97
CNBP	7263.42143178169	7062.26974707637	7010.30746120665	13256.2898095182	12984.7082944361	14225.7213232418	7111.99954668824	13488.906475732	-0.923333	1.30785781307009e-99	1.52091622626333e-97
GPM6A	40.3141029786177	57.4887330695009	36.5967326861136	542.765349039131	591.999449033281	642.740070706119	44.7998562447441	592.501622926177	-3.73414	2.76764036126457e-99	3.20272970629278e-97
PLXNB2	4400.13684949547	4259.69400993821	4508.51415174761	1680.12	1929.37577149393	1611.70470902139	4389.44833706043	1740.40102668611	1.33446572659787	3.05575021444101e-99	3.51888269816141e-97
LOX	2645.98173452342	2782.67579107565	2661.39572700682	1110.97282381447	1058.67831959822	1150.52414469298	2696.6844175353	1106.72509603522	1.28485148888329	3.68027086578073e-99	4.2174832198294e-97
RBMX	3774.77661792472	3586.41250148963	3632.22571909678	7606.25329417338	7349.0231761509	8289.59928049675	3664.47161283704	7748.29191694034	-1.08	1.51672228097352e-98	1.7297228447798e-96
CXorf57	56.0464358483222	72.9664688959049	37.6133085940612	620.034027200952	613.509697576354	667.012731986562	55.5420711127628	633.518818921289	-3.51972	1.89755413590817e-98	2.15363271569155e-96
SLC14A1	480.819423330343	518.504150184537	557.083597555285	18.8460190638587	12.1579665678241	18.4472225731364	518.802390356722	16.4837360682731	4.97814161912331	6.20562701434782e-98	7.00938932668464e-96
SH3KBP1	2439.49486560855	2494.12657316911	2422.50038863913	1000.7236122909	863.215626315511	890.321215766633	2452.04060913893	918.086818124347	1.41710553849046	7.49231342079354e-98	8.42243061546062e-96
PLXDC2	1026.53471974822	1178.51902792477	1082.65334196419	216.729219234375	165.535390961913	235.930267645902	1095.90236321239	206.06495928073	2.41158287113626	9.02687220631642e-98	1.00994015248584e-95
NPM1	12433.4593210883	12205.3002516786	12527.2649136383	23025.1237912694	23022.5125384712	25687.2719798668	12388.6748288017	23911.6361032025	-0.948621	1.29669902516143e-97	1.44392329655594e-95
STAC	66.8624146962441	71.8609163368761	56.9282508450656	594.591901464742	581.711938860507	593.223841694016	65.2171939593952	589.842560673089	-3.17943	4.07319477837445e-97	4.51436193113078e-95
AL161431.1	7.86616643485224	17.6888409444618	11.1823349874236	606.84181385625	607.898328391205	580.602057828186	12.2457807889125	598.447400025214	-5.63232	1.29135192655413e-96	1.42453013692353e-94
FAT1	663.707792940658	730.770241518078	768.531386408386	2765.65329762127	2576.55368418118	2177.74317008131	721.003140289041	2506.65005062792	-1.79828	2.1842848901851e-96	2.39834480942324e-94
TNS2	1836.75	1965.67244995332	1863.38363926795	553.130659524253	634.084717921903	491.278664316158	1888.60198391976	559.498013920771	1.7541967515296	8.61167800445313e-96	9.41184641903357e-94
ZFP91	1092.41386364011	1136.50803068167	1149.74735188874	2740.21117188506	2599.93438911931	2836.01774400691	1126.22308207017	2725.38776833709	-1.27512	3.36659350885253e-95	3.66245036698072e-93
LRP3	828.897288072555	826.953314153589	850.874034952141	178.094880153465	186.110411307461	171.850441865533	835.574879059428	178.685244442153	2.22504894102705	8.86758666380343e-95	9.60132065251028e-93
DMD	53.0966234352526	76.2831265729915	54.8950990291704	584.22659097962	584.517623453082	589.340215889146	61.4249496791382	586.028143440616	-3.26192	8.90705817299848e-95	9.60132065251028e-93
MICALL2	1084.54769720525	1013.79169662947	1067.40470334498	252.536655455707	287.115056640154	256.319303121474	1055.24803239323	265.323671739111	1.99177589272396	1.87452712098315e-94	2.01145280659315e-92
HILPDA	1415.9099582734	1390.78511925831	1518.76440647371	401.420206060191	453.585675799591	450.500593365014	1441.81982800181	435.168825074932	1.72857080826308	2.12877433951862e-94	2.27393555805503e-92
CST3	2198.5935185412	2139.24420172085	2088.04691492437	831.109440716169	876.30882108086	844.688612559401	2141.96154506214	850.702291452144	1.33221910740562	6.77509212315023e-94	7.20448647527962e-92
SSRP1	4951.75177073949	4712.97055914004	4507.49757583966	8865.16736763914	8894.95538665961	9178.94958981216	4724.0733019064	8979.69078137031	-0.926486	9.50750756809709e-94	1.00647413076264e-91
STS	860.361953811964	923.136	1011.49302840786	197.883200170516	191.721780492611	158.257751548486	931.663789669642	182.620910737204	2.34989058146111	4.75803167971272e-93	5.01441311888296e-91
SLC7A8	1266.45279601121	1239.32441867136	1228.0236968007	331.689935523913	308.625305183227	240.78479990199	1244.60030382776	293.700013536377	2.08229106238671	5.24075365423331e-93	5.49859873402159e-91
ACADVL	2688.26237911075	2526.18759738095	2614.63323524123	989.416000852582	1116.66246784477	1000.03364475423	2609.69440391098	1035.37070448386	1.33377154736979	1.15685797141957e-92	1.2084046960753e-90
ADD3	8009.7239722883	8678.58758837657	8155.9885094636	3927.51037290816	3772.71054881557	4254.51206923597	8281.43335670949	3984.91099698657	1.05530735877556	1.50670556271882e-92	1.56690741053317e-90
SASH1	227.135555806358	238.799352750234	206.364909313363	930.99334175462	948.32139229028	983.528235083533	224.099939289985	954.280989709478	-2.09139	1.84149932995911e-92	1.90667871413793e-90
RAPGEF3	529.98296354817	477.598705500469	531.669199856595	48.0573486128397	43.9557252836717	31.0690064389665	513.083622968411	41.027360111826	3.64250400602843	1.89064035442543e-92	1.94901077934153e-90
REEP1	1109.12946731417	1181.83568560185	1186.34408457485	342.997546962229	314.236674368377	316.515503096971	1159.10307916362	324.583241475859	1.8359714670891	2.17009675497888e-92	2.22736843890376e-90
STMN3	2094.36681327941	2068.49	2212.06917569398	713.321821567052	812.713303649165	673.809077145086	2124.97494230546	733.281400787101	1.53467287169995	5.66612910946623e-92	5.79048960550517e-90
PDGFRB	2381.48188815152	2428.89897218641	2548.55580122463	1030.87724279307	979.183922808602	918.477502851947	2452.97888718752	976.179556151207	1.32905887910948	1.41424548131397e-91	1.43905573609392e-89
CDH6	851.512516572755	864.54210116057	812.244150450132	2187.0805123608	2090.23502146822	2311.72826034935	842.766256061153	2196.34793139279	-1.38206	2.12468232935357e-91	2.15267707077466e-89
TOP2A	6927.14281669176	7075.53637778472	6886.28520043704	12331.8925744359	11758.624127481	12458.6715820256	6962.98813163784	12183.0627613142	-0.80716	2.34017540331997e-91	2.36087695496472e-89
FBLIM1	747.285811310963	732.981346636136	749.216444157381	132.864434400204	152.442196196564	145.635967682655	743.161200701493	143.647532759808	2.37125390819436	2.90772842741934e-91	2.92096787174844e-89
TRAC	802.348976354929	815.897788563301	810.210998634237	177.152579200272	167.405847356963	140.781435426567	809.485921184155	161.78	2.32189884689114	4.23666246553276e-91	4.23791910270474e-89
CELSR2	1455.24079044766	1322.24086059852	1383.55981071668	424.035428936821	412.435635108494	350.497228889591	1387.01382058762	395.656097644969	1.8094146577966	5.30166397161401e-91	5.28085997375072e-89
SLC9A3R1	3262.49252885497	3127.60818949265	3379.09831801782	1478.47019555972	1456.15030354632	1354.4144994487	3256.39967878848	1429.67833285158	1.18760782292418	8.32864518790134e-91	8.26110617440282e-89
SFPQ	4858.34104432562	5260.21907585933	5071.69720475058	9144.08844978425	9689.89935455581	9577.02123481142	5063.41910831184	9470.33634638383	-0.903603	9.68640250050258e-91	9.56765287988972e-89
PROS1	940.006888964843	955.197411000937	906.785709889259	195.056297310938	198.268377875285	238.842986999555	933.99666995168	210.722554061926	2.1489058747051	1.30210691063246e-90	1.28078490997085e-88
SLC6A8	4952.73504154384	4967.24764771668	5002.57004301014	2355.75238298234	2599.93438911931	2454.45150867835	4974.18424409022	2470.04609359333	1.00986390147729	2.03196375628316e-90	1.9903970288206e-88
TXNRD1	5903.55790935661	6008.67815832187	5843.27831888281	11448.9565812942	10562.4672628466	11767.3861887586	5918.50479552043	11259.6033442998	-0.927876	3.62298193551741e-90	3.5342039070975e-88
JAG1	5384.39092465636	5398.41314573794	5345.15612398848	9279.77978704403	9128.76243604085	9487.69784129939	5375.98673146093	9298.74668812809	-0.790497	5.26839505670877e-90	5.11814823472115e-88
TTYH3	3816.07399170769	3819.68409144472	3710.50206400874	1221.22203533804	1520.68104917554	1165.08774146124	3782.08671572038	1302.33027532494	1.53771985711369	6.70428641154992e-90	6.48639710317455e-88
TBL1XR1	2640.08210969728	2828.00344599583	2736.62234419494	6002.46	5560.86686248324	6412.83711029293	2734.90263329602	5992.05368153839	-1.13177	7.44485359089867e-90	7.17349627429979e-88
VAT1	4447.33384810459	4343.7160044244	4157.79546350568	2146.56157137351	2173.47033104794	2114.63425075216	4316.28177201156	2144.88871772453	1.00885806535094	1.6070270148332e-89	1.54215799752713e-87
TARS	3980.28021603523	3931.34489990664	3964.64604099564	7993.53898593567	7351.82886074348	8287.65746759431	3958.7570523125	7877.67510475782	-0.992599	1.86527635823209e-89	1.78273599144878e-87
LARP1	4382.43797501706	4534.97659713639	4557.30979532909	8360.09405672772	8754.67115703087	8066.29079671667	4491.57478916085	8393.68533682509	-0.902259	2.48833639649818e-89	2.36863537548921e-87
LTBP4	2625.33304763194	2624.58177513452	2634.96475340018	1125.10733811237	1183.99889806656	1059.25893827851	2628.29319205555	1122.78839148581	1.22675488419108	4.90070056450942e-89	4.64621840266562e-87
MT-RNR2	95115.7179886246	95158.2254132913	90099.1227213958	54740.146972884	52679.5339101843	56807.7364607478	93457.6887077706	54742.4724479387	0.771658772940103	1.17969902726233e-88	1.11396619746327e-86
EBF2	1036.36742779178	1027.05832733781	1072.48758288472	300.594004068546	264.669579899555	284.475590206787	1045.30444600477	283.24639139163	1.88403520046177	1.66346543783113e-88	1.56451906736572e-86
ACSS2	3219.22861346328	3150.82479323226	3122.92118921503	1413.4514297894	1352.33997362105	1504.90499938744	3164.32486530352	1423.5654675993	1.15271363798171	2.40306182749975e-88	2.25115399054709e-86
NOLC1	4603.67390599727	4689.75395540044	4530.87882172245	8147.13404130612	7955.98627634458	8038.13450963136	4608.10222770672	8047.08494242736	-0.804426	7.9481459738097e-88	7.41627992109588e-86
PPFIA4	461.154007243213	431.165498021256	478.80725264332	37.6920381277174	32.7329869133726	30.0980999877488	457.04225263593	33.5077083429463	3.76919549949771	8.25191452432013e-88	7.66940732974903e-86
SH3PXD2A	556.531275265796	572.676225576951	569.282508450656	45.2304457532609	65.4659738267451	76.7016096461985	566.163336431134	62.4660097420682	3.18183089441544	1.27275331609432e-87	1.17827009933485e-85
NEFL	705.005166723632	714.186953132645	728.884925998429	137.575939166169	142.154686023789	148.548687036309	716.025681951569	142.759770742089	2.32671242799479	1.90582470805698e-87	1.75745327668363e-85
ELAVL2	39.3308321742612	54.1720753924143	39.6464604099564	513.55401949015	507.828911256037	649.536415864643	44.3831226588773	556.973115536944	-3.65626	2.28434958933678e-87	2.09831286986278e-85
CTSB	6674.44221997213	6442.05476146118	6236.69319525853	3503.47494397133	3299.48508086796	3382.63807604248	6451.06339223061	3395.19936696059	0.926111910939377	3.97083536977788e-87	3.63331436334676e-85
SDC1	1405.09397942548	1280.22986335542	1452.68697245712	432.516137515557	446.103850219392	412.635241767524	1379.33693841267	430.418409834158	1.68043444309356	7.70026151290779e-87	7.01853565773028e-85
GPRC5C	550.631650439657	503.026414358132	527.602896224804	65.0187657703126	67.336430221795	64.0798257803684	527.086987007531	65.4783405908253	3.0091731727902	1.49189885819059e-86	1.35458678251174e-84
SPIRE1	1048.16667744406	1079.01929761217	1086.71964559598	2502.75133168044	2405.40692403412	2416.58615708086	1071.30187355074	2441.58147093181	-1.18868	2.60338263400386e-86	2.35471470654901e-84
EPHB3	460.170736438856	420.109972430968	436.11106450952	14.134514297894	19.6397921480235	12.6217838658301	438.797257793115	15.4653634372492	4.8238293396971	8.27410235539805e-86	7.45521886656038e-84
LMNA	10909.3895743357	10053.8949718085	10294.8642197853	4530.58298295163	5320.51321571933	4641.90374327184	10419.3829219765	4830.9999806476	1.10889423485668	1.24462017544241e-85	1.11717674835243e-83
CPE	700.08881270185	694.287007070126	625.194183387774	90.4608915065218	122.514893875766	109.712	673.19000105325	107.562738123296	2.64561445461405	1.72071209239763e-85	1.53866857444056e-83
PTK7	1983.25721238712	1799.83956609899	1823.73717885799	602.130309090286	703.291604538748	600.02018685254	1868.94465244803	635.147366827191	1.55704351957145	2.03888329890764e-85	1.81629879386085e-83
GNG4	2300.85368219428	2396.83794797457	2349.3069232669	1026.16573802711	990.406661178901	1046.63715441268	2348.99951781192	1021.06985120623	1.20190627095845	2.51872922674135e-85	2.23532484419861e-83
EIF4G2	14335.1050567139	15002.3482260217	14132.4382722875	26482.4259885343	24690.0244146582	27401.8927727172	14489.9638516744	26191.4477253032	-0.854101	2.01765378726447e-84	1.78392333168361e-82
WDR43	1701.0584915368	1721.34533440794	1674.3005203897	3494.9942353926	3385.52607504025	3610.80109207864	1698.90144877814	3497.10713417049	-1.04162	2.19529611055855e-84	1.93374460007298e-82
TAPBP	2179.91137325843	2212.21067061675	2227.31781431319	809.436518792732	892.207700438784	936.924725425083	2206.47995272946	879.523	1.32717051576979	2.65891047971604e-84	2.33341634552626e-82
EIF5	3687.26551633699	3741.18985975367	3726.7672785359	7361.25504634321	6877.66816459834	7804.14605488789	3718.40755154219	7347.68975527648	-0.982579	3.03120539988392e-84	2.65028392129851e-82
HMGB2	1090.44732203139	1010.47503895238	1033.85769838271	2433.96336209735	2357.71028596035	2492.31686027584	1044.92668645549	2427.99683611118	-1.21564	3.25534533176971e-84	2.83575414195895e-82
MT-CYB	59287.2964194813	66248.0259946865	60672.2999140366	35695.3024079016	34493.0863811145	34520.5788730454	62069.2074427348	34902.9892206872	0.830480454135221	3.43098738503614e-84	2.97776908818192e-82
CD81	3518.14293798767	3405.1018818089	3502.10400287948	1687.66100716855	1757.29378314934	1722.3880444602	3475.11627422535	1722.4476115927	1.01274772018285	3.54513163520566e-84	3.06556492719048e-82
ATP11A	781.700289463442	971.78069938637	880.354736282622	188.460190638587	166.470619159438	143.69415478022	877.945241710811	166.208321526082	2.3994767404258	7.75556839522958e-84	6.681959967379e-82
NDUFA4L2	815.131496811564	748.45908246254	817.327029989871	130.979832493818	166.470619159438	172.821348316751	793.639203087991	156.757266656669	2.34098117888853	9.55892210204229e-84	8.20572632956044e-82
DPYSL5	1542.7518920354	1453.80161512295	1593.99102366184	424.977729890014	467.614098762465	336.904538572543	1530.1815102734	409.832122408341	1.89992006635451	1.03787378767864e-83	8.87720525569914e-82
SOX9	1588.96561984015	1690.38986275513	1606.18993455721	594.591901464742	552.719864737234	618.467409425677	1628.51513905083	588.593058542551	1.4682089403473	1.07581188110524e-83	9.16848053330379e-82
GAA	3238.89402955041	3144.19147787809	3220.51	1232.52964677636	1438.38096779334	1182.56405758316	3201.1993279355	1284.49155738429	1.31718119439537	2.28862591167225e-83	1.94343855744053e-81
G6PD	8005.79088907087	7852.73982678201	7771.7228162594	3727.74257083125	4174.85867375129	3567.11030177384	7876.75117737076	3823.23718211879	1.04268066970396	2.40708995375485e-83	2.0367086931287e-81
DKC1	4178.90091851525	4282.91061367781	4347.89515829189	7460.19664642847	7608.08138686531	7934.24751935107	4269.90223016165	7667.50851754828	-0.844582	2.9959657014646e-83	2.52592008265981e-81
LAMA4	6836.68190269095	6509.49346756194	6626.04176800246	3589.22433071189	3436.96362590412	3200.10766321355	6657.40571275178	3408.76520660985	0.965693281712759	5.53247462823958e-83	4.6478693433755e-81
ABCA2	3650.8844965758	3514.55158515275	3623.07653592525	1431.35514790007	1557.15494887901	1229.16756724161	3596.17087255127	1405.89255467356	1.35468012418151	1.82734986953913e-82	1.529725119511e-80
MTHFD1L	1138.62759144486	1144.24689859487	1155.84680733642	2554.57788410605	2454.03879030542	2600.08747636101	1146.24043245872	2536.23471692416	-1.14571	2.45372168559676e-82	2.04682006473084e-80
RAI14	1236.95467188051	1229.3744456401	1228.0236968007	2716.65364805523	2583.10028156386	2718.53806340957	1231.4509381071	2672.76399767622	-1.11787	4.49133637691663e-82	3.73334429048841e-80
KLF6	1358.88025162072	1320.02975548046	1274.78618856629	2801.4607338426	2882.37330477184	2792.32695370211	1317.89873188916	2825.38699743885	-1.10012	4.5536554375036e-82	3.77186469870693e-80
PPM1F	1356.91371001201	1360.93520016453	1393.72556979616	459.842865158153	423.658373478794	360.206293401768	1370.52482665757	414.569177346238	1.72438131516566	9.0320113575675e-82	7.45519902510825e-80
BDNF	37.3642905655481	17.6888409444618	31.5138531463756	432.516137515557	463.873185972366	471.860535291804	28.8556615521285	456.083286259909	-3.96734	1.04595825743975e-81	8.60346222417429e-80
MARCKSL1	2993.07632846128	2812.52571016943	2811.84896138306	1273.04858776366	1348.59906083095	1220.42940918065	2872.48366667126	1280.69235259175	1.16536897493524	1.40029316861337e-81	1.14780280664777e-79
KLHL4	628.310043983823	650.064904708971	619.094727940088	94.2300953192936	111.292155505467	122.334212853431	632.489892210961	109.28548789273	2.5336	1.41100416358922e-81	1.15258045985642e-79
SLC38A2	9287.97601795179	9976.50629267645	9449.07306437294	18343.7726558069	16830.3666426586	18982.1920277573	9571.18512500039	18052.1104420743	-0.915508	1.61763445916973e-81	1.31681023026275e-79
PDGFA	462.137278047569	410.159999399708	519.470288961224	6.59610667235055	14.028422962874	12.6217838658301	463.922522136167	11.0821045003515	5.38913060242075	2.16420859270866e-81	1.75568633154891e-79
S1PR3	1666.64401338432	1662.75104877941	1735.29507486655	676.572084392528	615.380153971404	646.62369651099	1688.23004567676	646.191978291641	1.38561600779487	3.03158609628618e-81	2.45091277311739e-79
CALCRL	4561.39326140994	5125.34166365781	4748.42606602324	2071.17749511807	1723.62556803845	2069.97255399614	4811.72033036366	1954.92520571755	1.29938317941339	3.81391335808938e-81	3.0728686909357e-79
CCDC69	679.440125810362	583.731751167239	627.227335203669	114.960716289538	87.9114505673435	79.6143289998516	630.13307072709	94.1621652855778	2.74204420127883	1.10745464192396e-79	8.89240875234655e-78
HLA-C	1994.07319123504	1732.40085999823	1858.30075972821	676.572084392528	721.996168489246	688.372673913351	1861.59160365383	695.646975598375	1.42062095534704	1.40698329871722e-79	1.12592049941754e-77
PRPF8	7933.02884954849	7810.72882953891	7695.47962316333	4168.73941692555	4113.13361271465	3648.66644367613	7813.07910075024	3976.84649110544	0.974124766526065	1.67298292953191e-79	1.33426040599526e-77
NRN1	587.995941005205	564.937357663749	554.033869831442	97.9992991320653	69.2068866168449	85.4397677071578	568.989056166799	84.2153178186893	2.75686535560207	1.81641817393057e-79	1.44377723339997e-77
SHC1	5737.38514342035	5398.41314573794	5925.62096742656	2792.98002526386	2882.37330477184	2543.77490219038	5687.13975219495	2739.70941074203	1.05368592952611	2.46862298899736e-79	1.95559674165304e-77
NRP2	17.6988744784175	25.4277088576638	22.3646699748472	411.785516545313	433.945883651568	400.013457901694	21.8304177703095	415.248286032858	-4.25741	3.67968077283583e-79	2.90522488308814e-77
DLC1	293.997970502603	300.710296055851	276.508646961747	1061.03087329525	971.702097228403	1010.71361571763	290.405637840067	1014.48219541376	-1.80514	4.15912669165682e-79	3.27281679366475e-77
ETF1	3825.90669975126	3768.82867372939	3810.12650298761	7057.83413941509	6745.80098874732	7474.03786147388	3801.62062548942	7092.5576632121	-0.899538	4.19578320282985e-79	3.29069282621941e-77
SH2B3	4756.08088067254	4675.38177213306	4780.95649507756	2615.82744606359	2573.74799958861	2478.7241699588	4737.47304929439	2556.09987187033	0.89015715474389	4.52654601839434e-79	3.53835006146474e-77
ATP1A2	1359.86352242508	1282.44096847348	1367.29459618952	2.82690285957881	0	6.79634515852392	1336.53302902936	3.20774933936758	8.72245762617454	6.47821534884941e-79	5.04723530496e-77
LY6E	2265.45593323745	2193.41627711326	2133.79283078201	784.936694009715	938.033882117505	845.659519010619	2197.55501371091	856.210031712613	1.35979736719736	6.56222471688885e-79	5.09586970038141e-77
TLK2	720.737499593337	719.714715927789	711.60313556332	1714.98773481114	1789.09154186519	1826.2750347405	717.351783694815	1776.78477047228	-1.30847	7.61435699522909e-79	5.89351231430731e-77
VGLL4	1842.64948736414	1828.58393263374	1744.44425803808	721.802530145789	665.882476637751	602.932906206193	1805.22589267865	663.539304329911	1.44348806359122	8.65078683410495e-79	6.67382760760508e-77
PLXDC1	472.953256895491	459.909864556007	485.923283998953	38.6343390809104	60.7898328391205	53.3998548169737	472.928801816817	50.9413422456682	3.21489720666543	3.68775816537414e-78	2.83572987003216e-76
RALGAPA2	7132.64641480227	7079.95858802084	7276.65034908892	3902.06824717195	3856.88108659281	3468.07784374963	7163.08511730401	3742.3423925048	0.936514011408539	4.28865850262337e-78	3.2870896516698e-76
CD55	326.445907046368	311.765821646139	327.337442359127	1024.28113612072	1090.47607831407	1168.97136726611	321.849723683878	1094.5761939003	-1.76512	5.4311609819308e-78	4.14930153075859e-76
AFAP1	480.819423330343	466.54317991018	516.420561237381	65.0187657703126	61.7250610366454	66.0216386828038	487.927721492635	64.2551551632539	2.92540781425046	5.93662355308044e-78	4.52083458766354e-76
CCNB1IP1	1222.20560981517	1282.44096847348	1220.90766544507	2784.49931668512	2597.12870452673	2835.04683755569	1241.85141457791	2738.89161958918	-1.14145	6.68508698259308e-78	5.0744324243754e-76
HGF	5608.57666804965	5983.2504494642	5693.84166041451	3016.30535117059	2721.51405479755	3014.66453103097	5761.88959264279	2917.49464566637	0.981739105218023	7.45335675135855e-78	5.6394677188885e-76
CHRNA9	767.93449820245	910.975308639783	810.210998634237	2181.42670664165	2042.53838339445	2171.92	829.706935158823	2131.96094047003	-1.36297	1.38559507644387e-77	1.04503971148915e-75
AHRR	327.429177850725	342.721293298947	362.917599137293	1151.49176480177	1167.16479051111	1062.17165763217	344.356023428988	1126.94273764835	-1.71085	1.50204531203198e-77	1.12926062678786e-75
UNC5D	1870.18106988612	1880.5449029081	1884.73173333485	790.590499728873	706.097289131323	786.434225486339	1878.48590204302	761.040671448845	1.30374318526178	2.83614157637419e-77	2.12548552995129e-75
FGF13	98.327080435653	88.444204722309	90.4752558073364	587.053493839199	534.015300786735	584.485683633057	92.4155136550995	568.518159419664	-2.61928	5.99048552612622e-77	4.47523391820448e-75
TRIB3	6898.62796336542	6495.12128429457	6523.36760129975	11049.4209771404	11308.7793644715	11089.6934858086	6639.03894965324	11149.2979424735	-0.747723	1.10279311746726e-76	8.21250382462131e-75
ZFAS1	1043.25032342228	1085.65261296634	1121.2832264662	2360.4638877483	2353.03414497273	2442.80063126374	1083.39538761827	2385.43288799492	-1.13884	1.99943919592999e-76	1.48430066346916e-74
FAM129B	4475.84870143093	4309.44387509451	4433.28753455948	2080.6	2340.8761784049	2109.77971849607	4406.19337036164	2177.08546718366	1.01712736602458	5.20694836497998e-76	3.85330501730666e-74
LMF2	1497.52	1536.71805705012	1501.48261603861	597.418804324321	592.934677230806	550.503957840437	1511.90736937457	580.285813131855	1.3810805749892	6.89960652547105e-76	5.08996910146234e-74
FLII	3701.03130759798	3440.47956369782	3538.7007355656	1705.56472527921	1808.73133401322	1635.00646385061	3560.07053562047	1716.43417438101	1.05255673806583	1.49920292318615e-75	1.10254465444409e-73
KCNH2	1435.57537436053	1385.25735646316	1312.39949716035	340.17064410265	385.314017380271	246.610238609297	1377.74407599468	324.031633364073	2.08697539078079	1.59512378876741e-75	1.16944370439231e-73
CTSA	2488.65840582638	2390.2046326204	2418.43408500734	1111.91512476766	1091.41130651159	977.702796376227	2432.43237448471	1060.34307588516	1.19769653426152	3.6048949778252e-75	2.63469832017088e-73
MTHFD2	2257.58976680259	2285.17713951266	2264.93112290725	4320.44987038961	4318.88381617013	4735.11076258874	2269.2326764075	4458.14814971616	-0.974205	3.86560710331303e-75	2.81652428666391e-73
MT2A	1155.34319511892	1065.75266690382	972.863143905853	289.286392630231	320.783271751051	288.359216011658	1064.6530019762	299.476293464313	1.82977265830501	8.89841531728403e-75	6.46353508908074e-73
TAF1C	4125.8	4056.2723390769	4081.55227040961	1780.00650058146	2010.7406246786	1639.8609961067	4087.87630152217	1810.20270712225	1.17494629832039	2.39335126665211e-74	1.73312402919805e-72
TLN1	4941.91906269592	4977.19762074794	5248.58141273346	2540.44336980815	2606.48098650198	2270.95018939821	5055.89936539244	2472.62484856945	1.03173104476156	2.64815874463485e-74	1.91177625335153e-72
IGFBP1	75.7118519354528	71.8609163368761	81.326072635808	515.438621396536	492.865260095638	515.551	76.2996136360456	507.951735696258	-2.73353	3.35590378847226e-74	2.415329900441e-72
ARHGAP11A	1042.26705261792	1223.84668284495	1178.21147731127	2864.59489770652	2655.11285277328	3075.83163745768	1148.10840425805	2865.17979597916	-1.32016	5.31576523837672e-74	3.81426352529968e-72
INSIG1	2941.94624663474	3193.94134303438	3077.17527335739	1469.98948698098	1517.87536458296	1397.13438330227	3071.02095434217	1461.66641162207	1.07058462251504	1.02137796807798e-73	7.30656657345966e-72
COL4A6	1249.73719233715	1303.44646709503	1296.13428263319	428.746933702786	476.966380737715	405.839	1283.10598068846	437.184070349833	1.55264500628318	1.10783073163747e-73	7.90107555340353e-72
KBTBD11	653.875084897093	705.342532660414	727.868350090482	160.191162042799	159.924021776763	139.810528975349	695.69532254933	153.308570931637	2.18104795894098	1.23205117315516e-73	8.76055182068491e-72
SMC4	1751.20530255898	1844.06166846014	1908.11297921765	3906.77975193791	3672.6411316804	4192.37405635804	1834.45998341226	3923.93164665878	-1.09701	1.45387953737095e-73	1.03068270987135e-71
MAP1B	13648.782035273	14292.5834831251	14191.3996749485	25195.2428864727	24408.5207272032	22739.5999939698	14044.2550644489	24114.4545358819	-0.780008	2.07563024856032e-73	1.46704800232825e-71
GAS2	1007.85257446544	1136.50803068167	1033.85769838271	340.17064410265	297.402566812928	299.039186975052	1059.40610117661	312.20413263021	1.76189219383288	2.318943161682e-73	1.63412809605454e-71
PAG1	33.431207348122	37.5887870069813	30.497277238428	419.323924170856	422.723145281269	375.740796621251	33.8390905311771	405.929288691125	-3.58799	4.39042264838483e-73	3.08466391251252e-71
GNL3	2097.31662569248	2111.60538774513	2005.70426638062	4225.27747411712	3900.83681187649	4342.86455629678	2071.54209327274	4156.32628076346	-1.00463	8.00740513556821e-73	5.60922293873468e-71
ANGPTL4	378.559259677264	404.632236604564	369.017054584979	10.3653104851223	11.2227383702992	9.70906451217703	384.069516955602	10.4323711225328	5.2007056227151	8.88100563791741e-73	6.2027781092993e-71
FGFR1	2224.15855945447	2246.48279994665	2433.68272362655	1052.55016471651	961.414587055629	967.99373186405	2301.44136100923	993.986161212062	1.21123754360357	1.10040687992266e-72	7.66292189213401e-71
FGF5	20.6486868914871	11.0555255902886	19.3149422510044	417.43932226447	385.314017380271	362.148106304203	17.0063849109267	388.300481982982	-4.49907	1.75679679846938e-72	1.21978535357255e-70
SSBP4	2031.43748180059	1836.32280054694	1934.54395282428	778.340587337365	836.094008587288	750.510686791284	1934.10141172394	788.315094238646	1.2949999214497	2.15052956458397e-72	1.48878449944674e-70
RAC2	651.90854328838	648.959352149942	614.01184840035	128.152929634239	141.219457826265	104.857896731512	638.293247946224	124.743428064005	2.35382117698083	2.4712651218902e-72	1.70582326703105e-70
SLC39A14	3798.37511722928	3975.56700226779	3893.48572743931	6846.75872589987	6555.94966464976	6672.06913276805	3889.14261564546	6691.59250777256	-0.783131	3.6393724487419e-72	2.50480074045044e-70
AGMO	971.471554704252	969.569594268312	952.531625746901	311.901615506862	287.115056640154	303.893719231141	964.524258239822	300.970130459385	1.6803080620444	4.18856468793464e-72	2.87440251709514e-70
STRA6	4324.42499756002	4087.2278107297	4298.08293880245	2035.37005889674	2193.11012319596	1881.61670245991	4236.57858236406	2036.69896151754	1.05660257547256	1.01286927624045e-71	6.93066811716183e-70
CNOT1	8103.13469870217	8052.84483996623	8245.44718936299	14339.9359056901	13676.7771606046	13102.3825591829	8133.80890934379	13706.3652084925	-0.752844	1.31336307814588e-71	8.96085612306066e-70
MAN1A1	228.118826610715	254.277088576638	254.144	907.435817924797	837.029236784813	944.691977034825	245.513297391418	896.385677248145	-1.86929	1.93418567920957e-71	1.31585940429684e-69
COL4A5	2178.92810245407	2255.32722041888	2244.5996047483	997.896709431319	1060.54877599327	1038.86990280294	2226.28497587375	1032.43846274251	1.10842153104644	2.27822880856351e-71	1.54546400815399e-69
GYS1	1267.43606681557	1155.30242418516	1212.77505818149	410.84321559212	423.658373478794	360.206293401768	1211.83784972741	398.235960824227	1.60536405373485	2.29640910414997e-71	1.55333322984723e-69
OSTN	8.84943723920877	12.1610781493175	2.0331518158952	460.785166111346	464.808414169891	499.045915925899	7.68122240147382	474.879832069045	-5.969	3.56873875412947e-71	2.40164000192845e-69
ALDH3A1	485.735777352126	396.893368691362	442.210519957206	25.4421257362093	50.5023226663463	39.8071644999258	441.613222000231	38.5838709674938	3.51708692046209	3.57087152402628e-71	2.40164000192845e-69
AES	2424.7458035432	2195.62738223132	2338.12458827948	1034.64644660584	1039.0385274502	936.924725425083	2319.5	1003.53656649371	1.20885417185041	5.24288918948666e-71	3.5161615084151e-69
WAC	2531.92232121807	2439.9544977767	2486.54467083983	4541.89059438995	4453.55667661372	4775.88883353988	2486.14049661153	4590.44536818118	-0.884409	7.17075926857501e-71	4.79547065306658e-69
ID2	39.3308321742612	39.7998921250391	26.4309736066376	465.49667087731	368.479909824823	462.151470779627	35.1872326353126	432.042683827253	-3.6201	8.08228733225028e-71	5.38978974724385e-69
NCL	12476.7	12106.9060739251	12094.2035768526	18787.5964047607	19001.9665173115	19602.6012500854	12225.9442957526	19130.7213907192	-0.645862	9.35188787708911e-71	6.21887372153359e-69
BHLHE40	2189.74408130199	2155.82749010628	2132.77625487407	1018.62733040156	1001.6293995492	936.924725425083	2159.44927542745	985.727151791949	1.13121993339015	1.67802845216203e-70	1.11273083343228e-68
NIP7	1490.6385394045	1537.82360960915	1546.2119559883	3070.95880645578	2920.71766087036	3080.68616971377	1524.89136833398	3024.1208790133	-0.987946	1.79935352333612e-70	1.18984141807832e-68
SLC38A10	1615.51393155778	1507.97369051537	1686.49943128507	591.764998605164	651.854053674877	580.602057828186	1603.32901778607	608.073703369409	1.39887466008744	1.97028710970223e-70	1.29672348226254e-68
CLUH	2238.90762151982	2182.36075152297	2234.43384566883	975.281486554688	1045.58512483287	911.681157693423	2218.56740623721	977.515923026995	1.1822209665721	1.97197327120029e-70	1.29672348226254e-68
BUB1B	775.800664637302	913.18641375784	750.233020065329	2172.00369710972	2005.12925549345	2235.99755715437	813.073366153491	2137.71016991918	-1.39601	2.15046345610006e-70	1.41016641133762e-68
LIPG	1276.28550405478	1202.8411842234	1198.54299547022	440.054545141101	407.75949412087	454.384219169885	1225.8898945828	434.066086143952	1.49844236817108	5.33368563132916e-70	3.48787580883068e-68
TRA2A	1008.8358452698	1023.74166966073	1030.80797065887	2205.92653142466	2164.11804907269	2137.93600558138	1021.12849519646	2169.32686202624	-1.08722	1.0521661593496e-69	6.86146036568119e-68
DYNC1LI2	4541.72784532281	4754.98155638314	4880.58093405643	8230.0565251871	8072.8898010352	8716.79811903254	4725.76344525413	8339.91481508495	-0.819544	1.36614879233749e-69	8.88448334454852e-68
CIRBP	1671.5603674061	1565.46242358487	1641.77009133537	3125.61226174097	3284.52142970756	3170.98046967702	1626.26429410878	3193.70472037518	-0.973172	1.71403462589726e-69	1.11162679707573e-67
CDH2	2701.04489956739	2851.22004973544	2913.50655217782	5172.28993207602	4998.79471577075	5320.56735267301	2821.92383382688	5163.88400017326	-0.871932	5.29989355052275e-69	3.42779690540248e-67
SEL1L3	1693.19232510195	1729.08420232114	1682.43312765328	742.533151116033	701.421148143698	749.539780340067	1701.56988502545	731.164693199933	1.21862747456398	1.06269995003118e-68	6.85441467770113e-67
IDH2	1347.08100196845	1286.8631787096	1343.91335030673	440.996846094294	518.116421428812	482.540506255198	1325.95251032826	480.551257926101	1.46444448941993	1.52195992139077e-68	9.78989315102779e-67
ECT2	1265.46952520685	1247.06328658456	1175.16174958743	2741.15347283825	2774.82206205647	3244.76935996956	1229.23152045961	2920.24829828809	-1.24819	1.7302496690666e-68	1.10994575917541e-66
LAMC1	10405.9549225052	10576.8213322291	10674.0470334498	6646.99092382297	6685.0111559082	6390.50626191492	10552.2744293947	6574.16944721536	0.682585271598655	2.19082150228323e-68	1.4015914147534e-66
ALDH3A2	2264.47266243309	2358.14360840856	2336.09143646359	1054.43476662289	1117.59769604229	1129.16420276619	2319.56923576841	1100.39888847712	1.07573819174349	2.53309113632407e-68	1.61618060689736e-66
PRXL2A	1207.45654774982	1085.65261296634	1110.10089147878	389.170293668682	332.00601012135	380.59532887734	1134.40335073165	367.257210889124	1.62784967972928	5.47136153039288e-68	3.48146716032304e-66
PRR16	8.84943723920877	3.31665767708659	15.248638619214	410.84321559212	376.896963602547	432.053370791878	9.13824451183645	406.597849995515	-5.45362	8.65912650911064e-68	5.49505375001545e-66
ABLIM1	3056.0056599401	3339.87428082619	3276.42415131512	6562.1838380356	6030.35141764075	5890.4894395378	3224.10136402713	6161.00823173805	-0.934651	1.3804494101825e-67	8.73680140112017e-66
BNIP3	2050.11962708337	2204.47180270355	1944.70971190376	869.743779797079	767.822350167968	879.641244803239	2066.43371389689	839.069124922762	1.30015667460865	1.4222687606011e-67	8.97740605120595e-66
CSRP1	1071.76517674862	967.358489150255	982.012327077382	330.74763457072	322.653728146101	329.137286962801	1007.04533099208	327.512883226541	1.62105889972039	1.55583208143787e-67	9.79427411906767e-66
RSRC2	988.187158378313	973.991804504428	950.498473931006	2217.23414286298	2128.57937756674	2472.89873125149	970.892478937916	2272.90408389374	-1.22692	2.11761345920188e-67	1.3295345992388e-65
CADM1	582.096316179066	637.903826559654	592.663754333451	1520.8737384534	1481.40146487949	1476.74871230213	604.221299024057	1493.00797187834	-1.30615	2.28931892609747e-67	1.43352657528867e-65
DDR2	4513.21299199647	4745.03158335188	4620.33750162184	7988.82748116971	7552.90292321134	7793.4660839245	4626.19402565673	7778.39882943518	-0.749864	3.17612000352409e-67	1.98356256410564e-65
CSDE1	6060.88123805365	6181.14435753037	5982.54921827163	10090.2	9774.06989233305	10589.6766634315	6074.85827128522	10151.3017208515	-0.740781	4.95539672392362e-67	3.08659763751095e-65
MT-TC	1873.13088229919	1597.52344779671	1512.66495102603	559.726766196604	589.193764440706	493.220477218593	1661.10642704064	547.380335951968	1.60148504138416	8.39307443332175e-67	5.21408705651123e-65
KIF18A	318.579740611516	354.882371448265	337.503201438603	1077.04998949953	977.313466413552	1104.89154148575	336.988437832795	1053.08499913294	-1.64491	8.68427207322665e-67	5.38082968064728e-65
MEGF8	2349.03395160775	2207.78846038064	2410.30147774376	949.839360818479	1030.62147367247	832.066828693571	2322.37462991072	937.509221061508	1.30849749916813	9.62848769536756e-67	5.95025416294613e-65
CKS1B	731.553478441258	665.542640535375	701.437376483844	1750.79517103247	1607.65727154536	1735.00982832603	699.511165153493	1697.82075696795	-1.27828	1.02679717089598e-66	6.32887749695598e-65
PBXIP1	803.332247159285	665.542640535375	692.288193312316	177.152579200272	166.470619159438	164.083190255792	720.387693668992	169.235462871834	2.09040512286871	1.17781094917938e-66	7.24077684304107e-65
TLE2	921.324743682069	916.503071434927	860.02321812367	271.382674519565	278.698002862429	291.271935365311	899.283677746889	280.450870915769	1.68119345723213	1.68604219951675e-66	1.03382852477901e-64
MAPK6	1519.15339273084	1586.46792220642	1501.48261603861	3297.11103522208	3032.00981637582	3531.18676307879	1535.70131032529	3286.76920489223	-1.09796	1.90049780674968e-66	1.1623070394803e-64
CNP	2177.94483164971	2108.28873006804	2152.09119712507	928.166438895042	1023.13964809227	1013.62633507128	2146.10825294761	988.310807352866	1.11892105889607	2.08268683110295e-66	1.2704389669728e-64
COLGALT1	6547.60028621013	6405.57152701323	6502.01950723285	3698.53124128227	3869.03905316064	3499.1468501886	6485.06377348541	3688.90571487717	0.813852369408679	3.07916178000875e-66	1.87344773558419e-64
SCARA3	1410.99360425162	1444.95719465072	1465.90245926044	589.880396698778	591.064220835756	529.144015913648	1440.61775272093	570.029544482727	1.33709456562533	3.11102934710202e-66	1.88797094593927e-64
FHOD1	3308.70625665972	3057.95837827383	3095.47363970044	1287.18310206155	1551.54357969386	1379.65806718036	3154.04609154467	1406.12824964526	1.16556076767506	1.02667378439828e-65	6.21453539186927e-64
ZBED3	532.932775961239	592.57617163947	569.282508450656	1453.02806982351	1388.81387332452	1418.49432522906	564.930485350455	1420.11208945903	-1.33092	1.2234410359507e-65	7.38664259224763e-64
MAGI2-AS3	406.090842199247	401.315578927477	387.315420928036	43.345843846875	57.0489200490208	48.5453225608851	398.240614018253	49.6466954855936	3.00332991029175	1.3981950771574e-65	8.42020183327925e-64
MIDN	1573.23328697045	1570.99018638001	1602.12363092542	559.726766196604	677.10521500805	575.747525572098	1582.11570142529	604.193168925584	1.38846783006363	1.43086039176668e-65	8.59499268916946e-64
RHOBTB3	3051.08930591831	3198.3635532705	3129.02064466271	5836.61210407704	5414.03603547182	6069.13622656186	3126.15783461718	5773.26145537024	-0.885127	2.2255176242462e-65	1.33344656232437e-63
SDF2L1	697.13900028878	612.47611770199	624.177607479827	120.614522008696	158.053565381713	133.014183816825	644.597575156865	137.227423735745	2.2319227818588	2.9882066579324e-65	1.78588847022304e-63
MAP3K2	998.019866421878	1128.76916276847	1080.6201901483	2370.82919823343	2349.29323218263	2650.57461182433	1069.13640644622	2456.89901408013	-1.20107	3.16766172590826e-65	1.88835834251304e-63
IGSF8	754.168706941459	735.192451754194	771.581114132228	183.748685872622	224.454767405983	191.268570889887	753.64742427596	199.824008056164	1.91488019484453	4.9077117550623e-65	2.91829600508201e-63
KNL1	639.126022831745	623.531643292278	649.592005178517	1499.20081652996	1529.09810295326	1485.48687036309	637.416557100846	1504.5952632821	-1.23876	6.79253095204991e-65	4.02892658756388e-63
AGR2	1441.47499918667	1280.22986335542	1278.85249219808	510.727116630571	444.233393824342	473.802348194239	1333.51911824673	476.254286216384	1.48595010738646	7.17798821142691e-65	4.24688640870063e-63
SH3GL1	2565.35352856619	2510.70986155455	2475.36233585241	1252.31796679341	1296.22628176955	1198.09856080265	2517.14190865771	1248.8809364552	1.01101915418286	1.33342752046384e-64	7.86955586889746e-63
MAGED1	1337.24829392488	1312.29088756726	1264.62042948681	509.784815677378	483.512978120389	532.056735267301	1304.71987032632	508.451509688356	1.35989281714071	2.04107196506155e-64	1.20158568277327e-62
ABCA8	543.748754809161	590.365066521413	593.680330241398	120.614522008696	134.67286044359	120.392399950995	575.931383857324	125.226594134427	2.20056939203527	2.06947672660405e-64	1.21527704191398e-62
IFITM3	2522.0896131745	2439.9544977767	2414.36778137555	1244.77955916787	1099.82836028932	1143.72779953445	2458.80396410892	1162.77857299721	1.08047946091235	3.93095712587291e-64	2.30268250298962e-62
PTGFRN	2324.45218149884	2338.24366234604	2288.31236879005	1181.64539530394	1143.78408557299	1140.8150801808	2317.00273754498	1155.41485368591	1.00374310415792	3.99092622680278e-64	2.33202463950825e-62
PTPRU	847.579433355329	845.74770765708	827.492789069346	250.652053549321	262.799123504505	272.824712792174	840.273310027252	262.092	1.68101062962082	4.97691581115158e-64	2.90098892725569e-62
AKIRIN1	949.839597008408	1021.53056454267	967.780264366115	2123.00404754368	2024.76904764147	2123.37240881312	979.716808639064	2090.38183466609	-1.09398	5.09336629477383e-64	2.96155414090458e-62
TSC22D1	1800.36884277681	1742.35083302949	1748.51056166987	3284.86112283057	3205.02703291794	3386.52170184735	1763.74341249206	3292.13661919862	-0.900087	8.14428815203667e-64	4.72388723354127e-62
CKAP5	4010.76161097029	3995.46694833031	4101.88378856857	7056.89183846189	6650.40771259978	6655.56372309735	4036.03744928972	6787.62109138634	-0.749934	8.17767805651703e-64	4.73162857549504e-62
CMKLR1	327.429177850725	337.193530503803	340.552929162446	31.0959314553669	31.7977587158476	28.1562870853134	335.058545838991	30.3499924188426	3.46367854266749	9.12619144843297e-64	5.26753059958819e-62
FAM155A	70.7954979136702	56.383180510472	53.8785231212228	461.727467064538	418.047004293644	423.315212730918	60.3524005151217	434.363	-2.84415	1.0764034311396e-63	6.19772092656404e-62
EFEMP2	887.893536333947	896.603125372408	864.08952175546	243.113645923777	275.892318269855	292.242841816529	882.862061153938	270.416268670053	1.70734867015035	1.48050667772246e-63	8.50372777153143e-62
FAM210B	881.010640703451	914.291966316869	974.896295721749	277.036480238723	216.037713628259	280.591964401916	923.399634247356	257.888719422966	1.8408477067175	1.83960445928399e-63	1.05406656481352e-61
MYO18A	2304.78676541171	2191.20517199521	2105.32870535948	937.589448426971	1008.17599693188	834.979548047224	2200.44021425546	926.914997802023	1.24697765666908	1.91997556356161e-63	1.09745431305082e-61
ADAMTS12	678.456855006006	667.753745653433	684.155586048735	180.921783013044	187.980867702511	178.646787024057	676.788728902725	182.516479246537	1.89060526601126	2.4205420376652e-63	1.38023516625996e-61
BOD1	999.986408030591	960.725173796082	997.260965696596	2008.04333125415	2151.02485430734	2110.75062494729	985.990849174423	2089.93960350292	-1.08341	2.66894228405088e-63	1.51821013252022e-61
SH3RF2	229.102097415072	200.105013184224	217.547244300786	780.225189243751	736.959819649645	777.69606742538	215.584784966694	764.960358772925	-1.82525	2.90896522480561e-63	1.65076783802851e-61
CLMN	408.05738380796	433.376603139314	384.265693204193	46.1727467064538	61.7250610366454	56.3125741706268	408.566560050489	54.736793971242	2.89950718315801	3.04797505126393e-63	1.72550472506445e-61
PPP2R1A	3127.78442865812	3115.44711134333	3155.45161826935	1665.98808524511	1722.69033984092	1591.31567354581	3132.89438609027	1659.99803287728	0.916163001403022	4.01434847966097e-63	2.26714652055877e-61
ATP13A2	1406.07725022984	1410.68506532083	1351.02938166236	562.553669056183	568.618744095158	493.220477218593	1389.26389907101	541.464296789978	1.35881419172291	4.24689792172584e-63	2.39275702239098e-61
ACTN1	3843.60557422968	3511.23492747567	3936.18191557311	1788.48720916019	1861.10411307461	1574.81026387511	3763.67413909282	1741.46719536997	1.11184950243443	5.67849230577992e-63	3.19171828244158e-61
SCARB1	4409.96955753904	4285.12171879587	4432.27095865154	2520.6550497911	2428.78762897224	2295.22285067865	4375.78741166215	2414.89	0.857565979463488	8.18222161303531e-63	4.58806901707659e-61
CCDC80	1343.14791875102	1264.75212752902	1373.39405163721	507.900213770992	490.994803700589	410.693428865088	1327.09803263908	469.862815445556	1.49765924342464	1.02128320442299e-62	5.71313568881835e-61
TRIM28	6024.50021829246	5890.38403450578	6134.01902855582	3593.93583547786	3681.05818545813	3653.52097593222	6016.30109378469	3642.8383322894	0.723930443266675	1.12465452243514e-62	6.27652938797312e-61
MED13L	1451.30770723024	1511.29034819246	1513.68152693398	3221.72695896665	3122.72695153574	2833.10502465326	1492.09319411889	3059.18631171855	-1.03617	1.68003595061628e-62	9.35391714297135e-61
LLGL1	1488.67199779579	1459.3293779181	1444.55436519354	569.149775728533	626.602892341704	518.464044950253	1464.18524696914	571.40557100683	1.35704485570817	3.00736254577398e-62	1.67046606160203e-60
DRG1	784.650101876511	698.709217306241	750.233020065329	1697.08401670048	1692.76303752012	1696.17357027733	744.53077974936	1695.34020816598	-1.18603	4.40750749226684e-62	2.44244200398928e-60
RNF182	11.7992496522784	15.4777358264041	10.165759079476	316.613120272826	332.941238318875	328.166380511584	12.4809148527195	325.906913034428	-4.71552	4.71098499928224e-62	2.60450170674604e-60
PRLR	318.579740611516	311.765821646139	298.873316936594	11.3076114383152	9.35228197524931	11.6508774146124	309.739626398083	10.7702569427257	4.84736569683183	5.80318686772175e-62	3.20083720528756e-60
UBA1	5132.67359874109	4959.50877980348	4873.4649027008	2890.97932439593	2955.32110417878	2940.87564073842	4988.54909374845	2929.05868977104	0.768284835962934	6.91837147433851e-62	3.80703951969019e-60
MINK1	1419.84304149083	1352.0907796923	1378.47693117695	443.823748953873	551.784636539709	423.315212730918	1383.47025078669	472.975	1.54802070567414	9.62089372068531e-62	5.28187065265623e-60
PRMT3	991.136970791383	1096.70813855663	1069.43785516088	2218.17644381617	2269.79883539301	2498.14229898315	1052.4276548363	2328.70585939744	-1.14635	1.00503327977007e-61	5.50483077390532e-60
PGM2L1	949.839597008408	1105.55255902886	988.111782525067	2347.2716744036	2176.27601564051	2444.74244416618	1014.50131285411	2322.7633780701	-1.19613	1.21299451029378e-61	6.62850958437622e-60
SPAG9	3578.12245705341	3458.16840464228	3621.04338410935	6131.55230242643	5805.89665023477	6016.7072781961	3552.44474860168	5984.7187436191	-0.752225	1.22035622345662e-61	6.65333703629111e-60
CEMIP2	1041.28378181357	943.03633285162	946.432170299216	293.997897396196	343.22874849165	313.602783743318	976.917428321467	316.943143210388	1.62427703489272	1.25022206968132e-61	6.80045907810296e-60
NARS	5599.72723081044	5569.77379238741	5539.32212240647	8944.32064770734	8756.54161342592	9413.90895100685	5569.60771520144	9038.25707071337	-0.698397	2.48861820918267e-61	1.35054735779713e-59
COL4A1	886.91026552959	782.731211792435	805.128119094499	1864.81358636882	1979.87809416028	1824.33322183806	824.923198805508	1889.67496745572	-1.19492	2.61318870026255e-61	1.41489783594262e-59
LASP1	4458.14982695251	4185.62198848327	4396.69080187337	2302.98352960353	2503.60588477424	2362.21539581267	4346.82087243638	2389.60160339681	0.863367244471551	3.11726923722273e-61	1.68396738862968e-59
NLGN1	181.905098805958	175.782856885589	179.933935706725	678.456686298914	642.501771699627	730.121651315712	179.207297132757	683.693369771418	-1.93102	4.44408305423582e-61	2.39523901053299e-59
FEM1B	1355.93043920766	1463.75158815421	1369.32774800542	2847.63348054905	2757.0527263035	3131.17330517709	1396.3365917891	2911.95317067655	-1.06075	4.62676507752818e-61	2.48801920695234e-59
NUCB1	2288.07116173765	2198.94403990841	2152.09119712507	1046.89635899735	1118.53292423982	1030.13174474198	2213.03546625704	1065.18700932638	1.05487032404774	4.88301256318443e-61	2.6198472177067e-59
LAMB2	3607.62058118411	3538.87374145139	3525.48524876228	1786.60260725381	1827.43589796371	1530.1485671191	3557.32652379926	1714.72902411221	1.0525355232736	7.682738461309e-61	4.11261693551296e-59
KLF7	55.0631650439657	53.0665228333854	56.9282508450656	413.670118451699	407.75949412087	370.886264365163	55.0193129074722	397.43862564591	-2.85201	9.45341122429218e-61	5.04901988171642e-59
SELENOI	2444.41121963033	2674.33164029082	2613.61665933328	4702.08175643275	4482.54875073699	4664.23459164984	2577.45317308481	4616.28836627319	-0.841232	1.28481263097917e-60	6.84663019853844e-59
LRRC45	895.759702768799	902.130888167552	879.338160374674	257.248160221671	309.560533380752	244.668425706861	892.409583770342	270.492373103095	1.72131963897849	1.35978101023581e-60	7.22980862807133e-59
CPED1	18.6821452827741	9.94997303125976	8.1326072635808	355.247459353737	326.394640936201	303.893719231141	12.2549085258715	328.51193984036	-4.73137	1.72683786714684e-60	9.16077787185068e-59
CHD3	2894.74924802563	2863.38112788475	2972.46795483878	1394.60541072554	1511.32876720029	1272.85835754641	2910.19944358305	1392.93084515741	1.06273489718916	2.01064097707594e-60	1.06424218712627e-58
DPYSL4	332.345531872507	370.360107274669	358.851295505503	24.4998247830163	43.9557252836717	35.923538695055	353.852311550893	34.7930295872477	3.34548953287259	2.10574718941374e-60	1.11208890157696e-58
GGT7	1840.68294575542	1699.23428322736	1884.73173333485	755.725364460734	824.871270216989	806.823260961911	1808.21632077255	795.806631879878	1.18455317294117	2.24844148425877e-60	1.1847981722968e-58
AMOTL1	4206.43250103724	4276.27729832364	4212.69056253485	2411.34813922072	2521.37522052721	2379.69171193459	4231.80012063191	2437.47169056084	0.795704777865147	2.74345662998645e-60	1.44242273193965e-58
MYADM	1132.72796661872	1205.05228934146	1307.31661762061	380.689585089946	462.002729577316	403.897083706564	1215.0322911936	415.529799457942	1.54760547906367	2.84800580010726e-60	1.49406384273627e-58
CPSF7	1631.24626442748	1582.0457119703	1683.44970356123	3006.88234163866	3011.43479603028	3121.46424066491	1632.25	3046.59379277795	-0.899939	3.16206052517756e-60	1.65513886514117e-58
NOP58	1992.10664962633	2011.0001048735	2032.13523998725	4005.72135202317	3805.44353572894	4529.27859493058	2011.74733149569	4113.48116089423	-1.03179	3.25560958315381e-60	1.70033573959097e-58
ANKH	7756.04010476431	7571.92947678868	7649.73370730569	4762.3890174371	4785.56268673507	4462.28604979656	7659.23442961956	4670.07925132291	0.713714553078357	4.01318917960881e-60	2.09137653340012e-58
PCBP1	2374.59899252102	2060.7499700298	2172.42271528402	954.550865584444	992.277117573951	1033.04446409564	2202.59055927828	993.290815751344	1.14960602069584	4.17430264412977e-60	2.17054542995532e-58
ETV4	2077.65120960535	2012.10565743253	2212.06917569398	1023.33883516753	992.277117573951	975.760983473791	2100.60868091062	997.12564540509	1.07514265475752	4.53009853952872e-60	2.35037442247592e-58
CX3CL1	866.261578638103	736.298004313222	831.559092701137	215.786918281182	246.900244146582	236.901174097119	811.372891884154	233.196112174961	1.79966718902991	7.21706600807946e-60	3.73625608010377e-58
CCT6A	6039.24928035781	5989.88376481838	5837.17886343512	10055.2934715218	9578.60719905034	10739.196256919	5955.43730287043	10124.3656424971	-0.765489	9.26356633391841e-60	4.78522998785146e-58
UBE2K	1959.65871308256	2022.05563046379	1823.73717885799	3814.43	3680.1229572606	4220.53034344335	1935.15050746812	3905.02918640965	-1.01306	2.51505530688966e-59	1.29635176047476e-57
BMF	54.0798942396092	51.9609702743565	78.2763449119652	467.381272783696	404.953809528295	433.995183694313	61.4390698086436	435.443422002101	-2.82277	5.818227412223e-59	2.99239421612959e-57
MARK3	1238.92121348923	1227.16334052204	1266.65358130271	2519.71274883791	2352.0989167752	2449.59697642226	1244.24604510466	2440.46954734512	-0.971712	5.83224668958405e-59	2.99308364350023e-57
F2RL1	1476.87274814351	1652.80107574815	1615.33911772874	3271.66890948587	2988.98931928968	3252.5366115793	1581.67098054013	3171.06494678495	-1.00409	6.35030178345411e-59	3.25187796533625e-57
LINC01091	706.971708332345	717.503610809732	717.702591011006	205.42160779606	220.713854615884	214.570325719112	714.059303384361	213.568596043685	1.74124542683612	7.39039899586098e-59	3.77190986028409e-57
RNF145	1210.40636016289	1199.52452654632	1133.48213736157	2292.61821911841	2338.07049381233	2418.5279699833	1181.13767469026	2349.73889430468	-0.992324	7.39778144326484e-59	3.77190986028409e-57
PANK3	1459.17387366509	1501.3403751612	1480.13452197171	2897.57543106828	2735.54247776042	3053.50078907968	1480.21625693266	2895.53956596946	-0.968093	8.3537924716983e-59	4.25017195860737e-57
EPB41L1	1500.47124744807	1484.75708677576	1534.01304509293	689.764297737229	604.157415601105	611.671064267153	1506.41379310559	635.197592535162	1.24582003035226	9.06241460340084e-59	4.60078325897814e-57
HMGB1	4867.19048156482	4612.36527626841	4720.97851650866	7615.67630370531	7958.79196093716	8349.79548047224	4733.51142478063	7974.7545817049	-0.752273	1.22106728639345e-58	6.18578013516955e-57
PHLDA2	802.348976354929	833.586629507762	803.094967278604	255.363558315286	270.280949084705	270.882899889739	813.010191047098	265.509135763243	1.6143477334795	1.2591282119923e-58	6.36493355471141e-57
MAPT	543.748754809161	570.465120458893	482.87355627511	117.787619149117	113.162611900517	112.625148341254	532.362477181055	114.525126463629	2.21616313721052	1.34198980591445e-58	6.76930627098769e-57
STAG1	543.748754809161	599.209486993644	565.216204818866	1429.47054599368	1325.21835589283	1372.86172202183	569.391482207223	1375.85020796945	-1.27383	1.99693510163744e-58	1.00515238687324e-56
ADAM28	1880.99704873404	2005.47234207836	1864.4002151759	867.859177890694	886.596331253634	938.866538327519	1916.95653532943	897.774015823949	1.09421712041936	3.31141839197524e-58	1.66324795700765e-56
CALU	8331.25352531288	8634.36548601542	8617.51397167181	5123.29028250999	4800.52633789547	5329.30551073397	8527.71099433337	5084.37404371314	0.746124344117209	3.39771583263771e-58	1.70296980172141e-56
KRT80	20.6486868914871	23.2166037396061	24.3978217907424	325.093828851563	314.236674368377	287.38830956044	22.7543708072786	308.906270926793	-3.76487	3.48995854784917e-58	1.74549685252278e-56
ABR	1766.93763542868	1806.47288145316	1775.95811118446	700.129608222351	844.511062365012	746.627060986413	1783.1228760221	763.755910524592	1.22292530270646	3.78776631602347e-58	1.89043973408808e-56
ATF3	352.994218763994	339.404635621861	346.652384610132	1049.72326185693	1085.79993732644	924.302941559253	346.350412998662	1019.94204691421	-1.55801	4.93148792253221e-58	2.4560682571143e-56
IFITM1	850.529245768399	867.858758837657	788.862904567338	283.632586911074	233.807049381233	249.52295796295	835.750303057798	255.654198085085	1.70863167828479	5.13762947019738e-58	2.55334776637789e-56
CAPN5	449.354757590934	456.59320687892	464.575189932053	77.2686781618207	90.7171351599183	95.1488322193349	456.841051467303	87.7115485136913	2.38139604946608	5.40455500837923e-58	2.68036407736992e-56
ZC3H7A	1623.38009799263	1708.07870369959	1726.14589169503	3244.34218184328	3090.9291928199	3464.19421794476	1685.86823112908	3266.48853086931	-0.954373	6.01621784541846e-58	2.97746026576087e-56
NPR3	11.7992496522784	9.94997303125976	9.1491831715284	351.478255540965	298.337795010453	297.097374072617	10.2994686183555	315.637808208012	-4.93453	7.37244041195216e-58	3.64102930554298e-56
SCAND1	686.323021440858	684.337034038866	744.133564617643	217.671520187568	189.851324097561	194.181290243541	704.931206699122	200.56804484289	1.81342634079566	7.90956452888354e-58	3.89814383785707e-56
MYO10	3100.25284613614	3127.60818949265	3259.14236088001	6290.80116351604	6178.11747284969	5427.36706230696	3162.33446550293	5965.42856622423	-0.915717	9.09372167546738e-58	4.4724059915158e-56
PLIN3	961.638846660687	894.39202025435	944.399018483321	316.613120272826	337.617	335.933632121325	933.476628466119	330.054710566884	1.5004233336812	9.93979658686251e-58	4.87835297351483e-56
MAGEA12	44.2471861960439	42.0109972430968	46.7624917655896	324.15152789837	387.184473775321	401.955270804129	44.3402250682434	371.09709082594	-3.06363	1.25049811003792e-57	6.12458690532474e-56
SERPINF1	618.477335940257	592.57617163947	560.133325279128	155.479657276834	140.28422962874	119.421493499777	590.395610952952	138.395126801784	2.09206345291345	1.26771636205005e-57	6.19606214470301e-56
IGFBP4	1063.89901031377	1012.68614407044	989.128358433015	2160.6960856714	2168.79419006031	2015.60179272795	1021.90450427241	2115.03068948656	-1.04924	1.79297028075122e-57	8.74517549952357e-56
HMGN2	3622.36964324946	3758.87870069813	3654.59038907162	5961.9381308517	6064.95486094917	6409.92439093927	3678.6129110064	6145.60579424672	-0.740522	2.04168453758518e-57	9.93774162448933e-56
C11orf58	2847.55224941651	2759.45918733604	2853.52857360891	4773.69662887541	4693.91032337763	5032.20813666135	2820.18000345382	4833.2716963048	-0.776917	2.4697803470583e-57	1.19967293524702e-55
ADAMTS3	470.986715286778	452.170996642805	502.188498526114	101.768502944837	92.5875915549681	98.061551572988	475.115403485232	97.472548690931	2.28571500411174	2.54697723485492e-57	1.23463021731458e-55
GCLC	1075.69825996604	1144.24689859487	1062.32182380524	2252.09927813112	2163.18282087516	2163.17957331304	1094.08899412205	2192.82055743977	-1.00373	2.63718659797253e-57	1.27573901676921e-55
XIST	11322.3633121654	12756.970978634	12671.6186925668	6565.95304184837	6329.62444084873	5404.06530747773	12250.3176611221	6099.88093005828	1.00578424346686	2.7968567273848e-57	1.35021261274791e-55
AKAP12	923.291285290782	876.703179309888	949.481898023059	1889.31341115184	1904.12461016076	1894.23848632574	916.492120874576	1895.89216921278	-1.04807	3.19351444326446e-57	1.53855705024784e-55
PAK1	11.7992496522784	16.5832883854329	19.3149422510044	288.344091677038	284.309372047579	351.468135340808	15.8991600962386	308.040533021809	-4.28041	3.64670053220613e-57	1.75331282003646e-55
AFG3L2	1701.0584915368	1666.0677064565	1663.11818540227	2971.07490541733	3120.85649514069	3221.46760514034	1676.74812779852	3104.46633523279	-0.888476	3.79024169381403e-57	1.81862267613552e-55
FJX1	1394.27800057756	1278.01875823737	1334.7641671352	553.130659524253	575.165341477832	516.522232047818	1335.68697531671	548.272744349968	1.28472902650427	3.97669590643545e-57	1.90421623251971e-55
ALDH1A2	379.542530481621	397.998921250391	354.784991873712	29.211329548981	49.5670944688213	54.3707612681914	377.442147868575	44.3830617619979	3.0894933883686	4.13786296341115e-57	1.9773791695799e-55
NFE2L2	1532.91918399183	1781.0451725955	1609.23966228105	3758.83850228662	3345.31126254668	4153.53779830933	1641.06800628946	3752.56252104754	-1.19379	4.24597982125203e-57	2.02494637657165e-55
TEAD1	3280.19140333338	3553.24592471876	3537.68415965765	6102.34097287745	5750.7181865808	5904.08212985485	3457.04049590327	5919.0470964377	-0.776147	4.34517345606922e-57	2.06807479389972e-55
DCAF13	1018.66855331337	1058.01379899062	1027.75824293502	2155.98458090544	2012.61108107365	2202.01583136175	1034.81353174634	2123.53716444695	-1.03733	4.88449277448189e-57	2.32008492811255e-55
JAKMIP2	250.734055110915	234.377142514119	257.193704710743	749.129257788384	798.684880686291	833.037735144789	247.434967445259	793.617291206488	-1.68024	5.53561791559752e-57	2.62408297456849e-55
PGF	1556.51768329639	1429.47945882432	1469.96876289223	571.976678588112	659.335879255076	550.503957840437	1485.32196833765	593.938838561209	1.3223146390182	6.05625122592731e-57	2.86512871123178e-55
VSNL1	790.54972670265	727.453583840992	692.288193312316	218.613821140761	199.20360607281	226.221203133725	736.763834618652	214.679543449099	1.77976110368325	7.54052859747285e-57	3.56018517201083e-55
BST2	459.187	402.421131486506	380.199389572402	55.5957562383832	63.5955174316953	33.0108193414019	413.935995564469	50.7340310038268	3.0255436884145	1.0296139229349e-56	4.85151614345794e-55
ERRFI1	8306.67175520397	8563.61012223757	8393.86727192333	5459.69172279987	5383.1735049535	5531.25405258725	8421.38304978829	5458.03976011354	0.625609889211529	2.64051017407949e-56	1.2417235792728e-54
NDC80	378.559259677264	464.332074792122	415.779546350568	1296.60611159348	1097.95790389427	1266.06201238788	419.556960273318	1220.20867595854	-1.54196	2.94724252811708e-56	1.38321181632723e-54
VASN	545.715296417874	515.18749250745	566.232780726813	120.614522008696	138.41377323369	130.101464463172	542.378523217379	129.709919901853	2.06433940540772	4.53950452801749e-56	2.12627149589105e-54
FOXG1	98.327080435653	66.3331535417317	91.491831715284	477.746583268818	454.520903997116	482.540506255198	85.3840218975563	471.602664507044	-2.45936	4.59796852661619e-56	2.14939095065007e-54
BCLAF1	2014.72187812653	2117.13315054027	2035.1849677111	3877.56842238893	3644.58428575465	4170.04320798003	2055.67999879263	3897.39863870787	-0.923064	4.64750418451455e-56	2.16825358268449e-54
FLNA	38771.3510865823	37000.633045578	38474.3483880928	20977.5038199811	22436.1244586231	18224.8849958075	38082.1108400844	20546.1710914706	0.890221767434143	6.03467628012655e-56	2.80987382534413e-54
RRAS2	135.691371001201	116.083018698031	105.72389442655	519.207825209308	528.403931601586	567.009367511138	119.166094708594	538.207041440677	-2.1734	6.47938892537478e-56	3.01100264490792e-54
SARS	4355.88966329943	4187.83309360133	4311.29842560577	6901.41218118506	6686.88161230325	6794.40334562148	4285.00706083551	6794.23237970327	-0.664792	6.62688705202168e-56	3.07349553314491e-54
COTL1	14131.5680002121	13184.8198189782	13347.641671352	8240.42183567222	8827.61895643782	8379.89358045999	13554.6764968474	8482.64479085668	0.676281680807282	1.00907894035277e-55	4.6708483421388e-54
NR2F1	4495.51411751806	4689.75395540044	4550.19376397346	2697.80762899137	2686.91061148913	2802.03601821429	4578.48727896398	2728.9180862316	0.746448198619904	1.25739766182925e-55	5.80888191835675e-54
CSNK2A2	2593.86838189253	2484.17660013785	2274.08030607878	4393.00704378547	4461.97373039144	4668.11821745471	2450.70842936972	4507.69966387721	-0.879075	1.44098055101658e-55	6.64398981793912e-54
OLFML2A	1126.82834179258	1013.79169662947	1004.37699705223	379.747284136753	398.40721214562	342.729977279849	1048.33234515809	373.628157854074	1.48835646938409	1.87077541775803e-55	8.60884898382335e-54
ARRDC4	173.055661566749	164.727331295301	189.083118878254	680.341	603.22218740358	673.809077145086	175.622037246768	652.457517584655	-1.89223	2.10342035969016e-55	9.66059230179097e-54
RRN3	1676.47672142788	1741.24528047046	1575.69265731878	3161.4196979623	3008.6291114377	3180.68953418919	1664.47155307237	3116.9127811964	-0.905426	2.14097812498237e-55	9.81399429057452e-54
DCTN4	1133.71123742308	1123.24139997332	1089.76937331983	2234.19556002045	2111.74527001129	2246.67752811776	1115.57400357208	2197.5394527165	-0.978032	2.31007049905232e-55	1.05685725331644e-53
CHST6	377.575988872908	388.048948219131	356.818143689608	53.7111543319973	62.6602892341703	39.8071644999258	374.147693593882	52.0595360220312	2.84275096700827	2.4055656962967e-55	1.09841758979644e-53
SUSD5	363.810197611916	405.737789163593	375.116510032664	984.704496086618	1030.62147367247	1090.32794471748	381.554832269391	1035.21797149219	-1.44112	3.0249462332457e-55	1.37856960865311e-53
RNF24	2504.39073869608	2386.88797494331	2565.83759165974	1338.06735353397	1263.49329485618	1246.64388336353	2485.70543509971	1282.73484391789	0.95462926089898	3.6288452479082e-55	1.65060018819593e-53
CDCA5	446.404945177865	441.115471052516	489.989587630743	1118.51123144001	1164.35910591854	1194.21493499777	459.170001287041	1159.02842411878	-1.3353	4.03260889373898e-55	1.83072688758647e-53
TAF15	3182.84759370209	3066.80279874606	3122.92118921503	5167.57842731006	5261.59383927526	5010.84819473456	3124.19052722106	5146.67348710663	-0.72	4.1385444878804e-55	1.8752134304298e-53
YARS	4567.29288623608	4529.44883434125	4381.44216325416	7202.9484862068	7009.53534044935	7460.44517115683	4492.72796127716	7224.30966593766	-0.685223	5.50969301883871e-55	2.49171117041619e-53
RPA1	2102.23297971426	2077.33325841523	2140.90886213765	1033.70414565265	1028.75101727742	1114.60060599792	2106.82503342238	1059.01858964267	0.99268771979207	6.21483810680886e-55	2.80523294813455e-53
MIA2	347.094593937855	305.132506291966	317.171683279651	977.166088461074	880.984962068485	938.866538327519	323.132927836491	932.339196285692	-1.5273	6.64390533230552e-55	2.99318078587283e-53
PGGHG	772.850852224233	787.15342202855	777.680569579914	232.748335438655	273.08663367728	222.337577328854	779.228281277566	242.724182148263	1.68195493896307	8.28697735733718e-55	3.72629856142207e-53
ITGB5	2892.78270641691	2629.00398537064	2621.74926659686	1322.04823732969	1398.16615529977	1422.37795103393	2714.51198612814	1380.86411455446	0.975542241157917	9.38785986243896e-55	4.2132929234334e-53
SNHG5	301.864136937455	296.288085819735	276.508646961747	857.493867405571	861.345169920461	819.445044827741	291.553623239646	846.094694051258	-1.5372	1.12888281355061e-54	5.05683806062412e-53
ZNF385A	716.804416375911	639.009379118683	684.155586048735	193.171695404552	206.68543165301	166.995909609445	679.989793847776	188.951012222335	1.8472525214736	1.28832869810404e-54	5.76014688942084e-53
CYR61	108.159788479218	117.188571257059	106.740470334498	502.246408051835	468.54932695999	548.562144938002	110.696276690259	506.452626649942	-2.19497	2.31782220767654e-54	1.03434459086238e-52
P4HB	7965.47678609225	7880.37864075773	8141.75644675233	4666.27432021142	4845.41729137667	4185.57771119952	7995.8706245341	4565.7564409292	0.808288843230469	2.39895963375059e-54	1.06853283158397e-52
DAG1	2771.84039748106	2758.35363477701	2813.88211319896	1553.85427181515	1442.12188058344	1372.86172202183	2781.35871515234	1456.27929147348	0.933358026069712	2.87983116554706e-54	1.28030460122541e-52
VDAC2	1559.46749570946	1583.15126452933	1449.63724473328	2843.86427673628	2808.49027716737	2982.62461814078	1530.75200165736	2878.32639068148	-0.911182	3.36592039113883e-54	1.49359553897771e-52
PTX3	11.7992496522784	14.3721832673752	6.0994554476856	282.690285957881	275.892318269855	302.922812779923	10.7569627891131	287.168472335886	-4.74836	3.67039623022266e-54	1.62564810144214e-52
CD276	3450.29725248706	3223.79126212816	3268.29154405153	1760.2181805644	1786.28585727262	1552.47941549711	3314.12668622225	1699.66115111138	0.963312729489431	3.93810799750702e-54	1.74095347372937e-52
B4GALNT4	1509.32068468727	1385.25735646316	1485.21740151144	618.149425294566	632.214261526853	525.260390108777	1459.93181422063	591.874692310065	1.30239717262529	4.3258400143583e-54	1.90878701343844e-52
KLHL5	1309.7167114029	1366.46296295967	1356.1122612021	2630.90426131468	2439.07513914502	2639.89464086093	1344.09731185489	2569.95801377354	-0.935314	4.80772904650385e-54	2.11746379852269e-52
MBNL1	3879.00332318651	4206.62748710482	4118.14900309573	7255.7173395856	6701.84526346365	7598.31388722974	4067.92660446235	7185.29216342633	-0.82094	5.67363834374693e-54	2.49418212999691e-52
CACNA1C	6.88289563049571	6.63331535417318	5.08288	323.209226945177	372.220822614922	321.37003535306	6.19969684146896	338.93336163772	-5.77369	5.98404353806712e-54	2.62574936437083e-52
SPDL1	324.479365437655	399.104473809419	377.14966184856	1038.41565041862	997.888486759101	1134.01873502228	366.911167031878	1056.77429073333	-1.52789	6.10466004728214e-54	2.67370518991075e-52
CMTM3	1619.44701477521	1722.45088696697	1568.57662596315	736.879345396876	769.692806563018	680.60542230361	1636.82484256844	729.059191421168	1.16606321131211	6.24120804352114e-54	2.72844811635932e-52
FHL2	114.059413305358	101.710835430655	121.989108953712	501.304107098642	515.310736836237	479.627786901545	112.586452563242	498.747543612141	-2.14526	1.15211705648666e-53	5.02736180267662e-52
RPF2	685.339750636502	739.614661990309	721.768894642796	1547.2581651428	1599.24021776763	1775.78789927718	715.574435756536	1640.76209406254	-1.19762	1.15435680742005e-53	5.02784154110057e-52
SIGLEC15	291.048158089533	287.443665347504	264.309736066376	15.076815251087	24.3159331356482	7.76725160974162	280.933853167804	15.7199999988256	4.15261408066318	1.23550958450262e-53	5.37139498367467e-52
ADAM15	2627.29958924065	2684.28161332208	2731.5394646552	1369.16328498934	1494.49465964484	1334.99637042434	2681.04022240598	1399.55143835284	0.937553074337031	1.2406090131419e-53	5.38365017890458e-52
KIF23	836.763454507407	946.352990528706	898.653102625678	2008.98563220734	1814.34270319837	1987.44550564264	893.923182553931	1936.92461368278	-1.11642	1.62266665031581e-53	7.02867736036793e-52
MARCKS	5540.73098254905	5831.78974887725	5798.54897893311	3144.45828080483	2992.73023207978	3450.60152762772	5723.68990345314	3195.93001350411	0.840785285663966	1.67361717065974e-53	7.23609533841841e-52
EFR3B	273.349283611115	281.91590255236	254.144	17.9037181106658	14.9636511603989	23.3017548292249	269.803054383458	18.7230413667632	3.85187085644433	1.68360288494698e-53	7.26596221296952e-52
MYO9B	1514.23703870906	1429.47945882432	1473.01849061607	618.149425294566	672.429074020425	553.416677194091	1472.24499604982	614.66505883636	1.2598841737133	2.02609439655613e-53	8.72810409114973e-52
MED13	2155.32960314951	2328.29368931478	2460.11369723319	4376.98792758119	4092.5585923691	4249.65753697989	2314.57899656583	4239.73468564339	-0.873451	2.19114403607102e-53	9.42191935510537e-52
GSPT1	7838.63485233026	8269.53314153589	7891.67877339722	12985.8494359518	12585.365854093	14119.8925200591	7999.94892242112	13230.3692700346	-0.725873	2.41084690373852e-53	1.03477932466464e-51
MEGF10	9.8327080435653	5.52776279514431	13.2154868033188	297.767101208968	277.762774664904	279.621057950698	9.52531921400947	285.050311274857	-4.88867	2.70865726751582e-53	1.16049495670138e-51
MALT1	1138.62759144486	1096.70813855663	1162.96283869205	2197.44582284593	2133.25551855437	2217.55033458123	1132.76618956452	2182.75055866051	-0.945819	2.84258375252881e-53	1.21566801894833e-51
IZUMO3	11.7992496522784	16.5832883854329	7.1160313556332	253.479	305.819620590652	298.068280523835	11.8328564644482	285.788952507796	-4.60722	2.85267433992047e-53	1.21777727201632e-51
DNAJA1	2888.84962319949	3087.80829736761	3085.30788062097	1618.87303758546	1653.48345322408	1705.8826347895	3020.65526706269	1659.41304186635	0.864036025673873	3.4222711867866e-53	1.4582952329688e-51
CNDP2	1480.80583136093	1405.15730252568	1559.42744279162	2717.59594900843	2816.90733094509	2769.02519887289	1481.79685889275	2767.84282627547	-0.900874	5.8711285788264e-53	2.49729247496135e-51
ACTB	45510.689179642	45672.5873186004	44525.0081921969	30806.6450627366	31421.7969804426	32349.6320481226	45236.0948968131	31526.0246971006	0.520936762160456	6.33178500101624e-53	2.68838936185235e-51
HSPA1B	890.843348747016	829.164419271647	884.421039914412	302.478605974932	221.649082813409	272.824712792174	868.142935977692	265.650800526838	1.70909294009701	6.41775532032865e-53	2.71999909958705e-51
CLDN1	221.235930980219	262.01595648984	222.630123840524	762.321471133085	729.477994069446	848.572238364272	235.294003770195	780.123901188934	-1.73126	7.79665606517375e-53	3.29848852563722e-51
FBXW11	1038.3339694005	1065.75266690382	1064.35497562114	2074.00439797765	2033.1861014192	2010.74726047186	1056.14720397515	2039.3125866229	-0.949513	8.67206271699286e-53	3.66227879356083e-51
TIMP1	1286.11821209834	1227.16334052204	1239.20603178812	542.765349039131	443.298165626817	501.958635279552	1250.82919480283	496.007383315167	1.33483103046275	9.3560246619601e-53	3.94406561062307e-51
SLC27A1	789.566455898294	872.280969073773	870.188977203146	269.49807261318	304.884392393127	287.38830956044	844.012134058404	287.256924855582	1.55438240118344	9.41479943518285e-53	3.96176774093336e-51
DOCK10	1173.04206959734	1209.47449957758	1145.68104825695	2238.90706478642	2223.03742551676	2209.78308297149	1176.06587247729	2223.90919109156	-0.919517	9.90665664699237e-53	4.16132461682471e-51
AKR1C1	2959.64512111316	2686.49271844014	2838.2799349897	1486.00860318526	1397.23092710225	1538.88672518006	2828.14	1474.04208515585	0.940652588706891	1.07980166020667e-52	4.52768699689144e-51
NOP53	1968.50815032177	1797.62846098093	2022.98605681572	906.493516971604	936.163425722455	834.008641596007	1929.70755603948	892.221861430022	1.11308654488503	1.15311038770592e-52	4.82650300045632e-51
OPA1	2120.91512499704	2153.61638498822	2195.80396116682	4050.95179777643	3672.6411316804	4188.49043055317	2156.77849038403	3970.69445333667	-0.88044	1.41872392986223e-52	5.92775501101907e-51
IER5	1255.63681716329	1233.79665587621	1207.69217864175	545.59225189871	544.30281095951	526.231296559995	1232.37521722708	538.708786472738	1.19378302409411	2.50426377463524e-52	1.04449036974937e-50
BCAR1	1645.99532649283	1629.58447200854	1728.17904351092	656.783764375476	787.462142315992	630.118286840289	1667.9196140041	691.454731177252	1.26998906789467	3.01449176303751e-52	1.25508125308689e-50
NIN	1306.76689898983	1329.97972851172	1326.63155987162	618.149425294566	574.230113280307	565.067554608703	1321.12606245772	585.815697727859	1.17300881344984	4.48485612547897e-52	1.86397884778489e-50
NAV2	172.072390762393	152.566253145983	196.199150233887	632.28393959246	755.664383600144	634.00191264516	173.612598047421	673.983411945921	-1.95504	5.48573970199827e-52	2.27595531010674e-50
HSPG2	2687.2791083064	2680.96495564499	2858.61145314865	440.054545141101	488.189119108014	314.573690194536	2742.28517236668	414.272451481217	2.72634806320489	7.33771641629346e-52	3.03897318314806e-50
RRM1	2264.47266243309	2329.39924187381	2138.87571032175	4032.10577871257	3933.56979878986	4427.33341755273	2244.24920487622	4131.00299835172	-0.880395	1.22505795540348e-51	5.06478864329419e-50
YBX3	2686.29583750204	2719.66	2712.2245224042	4417.50686856848	4469.45555597164	4772.97611418623	2706.05988503908	4553.31284624212	-0.750694	1.30398483828089e-51	5.38167309043655e-50
APBA2	301.864136937455	249.854878340523	290.740709673014	28.2690285957881	25.2511613331731	25.2435677316603	280.819908316997	26.2545858868738	3.41973653907953	1.31714394860636e-51	5.42649514742589e-50
CTCF	1358.88025162072	1418.42393323403	1323.58183214778	2485.78991452296	2524.18090511979	2643.7782666658	1366.96200566751	2551.24969543619	-0.900591	1.32600087260671e-51	5.45346735185133e-50
EHD2	1968.50815032177	1750.08970094269	1981.30644458987	884.820595048167	923.070230957106	839.834080303313	1899.96809861811	882.574968769529	1.10653433684614	1.34562280721408e-51	5.52454219302659e-50
SH3TC1	788.583185093937	835.79773462582	866.122673571355	265.728868800408	306.754848788177	282.533777304352	830.167864430371	285.005831630979	1.54205060058439	1.48165509369712e-51	6.07247079807431e-50
PGK1	17043.0328519117	16483.7886551203	16482.7617714624	11348.1303793025	11386.403304866	11635.342911393	16669.8610928315	11456.6255318538	0.541136608239169	1.71099379087278e-51	7.00024790660895e-50
EVA1A	64.895873087531	78.4942316910492	69.1271617404368	413.670118451699	369.415138022348	404.867990157782	70.8390888396723	395.984415543943	-2.48597	1.77276720270937e-51	7.24043518241522e-50
TPP1	2299.87041138992	2521.76538714484	2209.01944797013	1192.95300674226	1105.43972947447	1166.05864791246	2343.55174883497	1154.81712804306	1.02061608856516	1.79701023442609e-51	7.3267738521756e-50
PHACTR2	409.040654612317	453.276549201834	386.298845020088	1098.72291142296	1066.16014517842	1038.86990280294	416.205349611413	1067.91765313478	-1.36095	1.81079585585641e-51	7.37025133951763e-50
BASP1	293.997970502603	295.182533260706	295.823589212752	35.8074362213315	36.4738997034723	23.3017548292249	295.001364325354	31.8610302513429	3.20799353569926	1.87048509153553e-51	7.6000932109947e-50
CDK6	1772.83726025482	2075.12215329717	1845.08527292489	3900.18364526556	3508.97619711354	3730.22258557841	1897.68156215896	3713.12747598584	-0.969224	1.91422430823901e-51	7.76444901109935e-50
RPLP1	11460.0212247754	10980.3480162747	10986.1358371897	6991.87307269158	7417.29483457022	7354.6163679741	11142.1683594132	7254.59475841197	0.619156461607605	2.61071366508534e-51	1.05713752129794e-49
DCLK1	876.094286681668	871.175416514744	807.161270910394	1705.56472527921	1775.06311890232	1761.22430250891	851.476991368936	1747.28404889681	-1.03722	2.66970190847297e-51	1.07917213961167e-49
IL31RA	34.4144781524786	49.7498651562988	50.8288	344.882148868614	381.573104590172	314.573690194536	44.9977129020525	347.009647884441	-2.9522	4.71060814898171e-51	1.90091156535062e-49
FAM171A2	719.75422878898	716.398058250703	740.067260985853	188.460190638587	215.102485430734	133.014183816825	725.406516008512	178.858953295382	2.01844711135536	4.72676062983638e-51	1.90417471311514e-49
PLAU	1345.11446035973	1505.76258539731	1405.92448069153	568.20747477534	564.877831305058	652.449135218296	1418.93384214953	595.178147099565	1.25334487541252	5.07596957039545e-51	2.04136990883007e-49
ANXA1	4702.98425723728	4842.32020854642	4551.21033988141	7943.59703541645	7515.49379531034	8544.95	4698.83826855504	8001.34616929793	-0.768002	7.49605054010543e-51	3.00951131122906e-49
RPL4	26125.505271753	25789.2245444663	25244.6295220628	37344.3290759892	35974.487845994	37844.9625620148	25719.786446094	37054.5931613327	-0.526756	8.17520146804022e-51	3.27660409263201e-49
ENO2	2331.33507712933	2282.9660343946	2246.6327565642	1226.8758410572	1238.24213352301	1256.35294787571	2286.97795602938	1240.49030748531	0.882659635680891	8.70614370889304e-51	3.48349041586166e-49
IL4R	289.08161648082	304.026953732937	320.221411003494	25.4421257362093	43.0204970861468	22.3308483780072	304.443327072417	30.2644904001211	3.32701619333181	9.67741612476534e-51	3.86556281653698e-49
USP7	6852.41423556066	6789.19826499624	6885.2686245291	10229.6191478625	9970.46781381329	10086.7471217007	6842.29	10095.6113611255	-0.561124	1.1688489735737e-50	4.66098272283012e-49
SLC25A6	4453.23347293073	4260.79956249724	4405.8399850449	2297.32972388438	2530.72750250246	2100.07065398389	4373.29100682429	2309.37596012358	0.921095359488379	1.58794288253599e-50	6.32151224755937e-49
FAM171A1	17.6988744784175	27.6388139757216	24.3978217907424	267.613470706794	265.60480809708	299.039186975052	23.2451700816272	277.419155259642	-3.5851	1.63053322366866e-50	6.48013431164074e-49
SND1	7720.64235580748	7443.68537994133	7777.82227170709	4775.5812307818	4987.57197740045	4575.88210458903	7647.38333581863	4779.67843759043	0.678067374541015	1.64451048713656e-50	6.52469900333322e-49
LAMB1	9969.38268537086	10279.4276938504	10154.5767444886	6753.47093153377	6916.94774889439	6849.74501334089	10134.4623745699	6840.05456458968	0.567102868374971	1.80815730191583e-50	7.16194117891392e-49
FNBP4	1305.78362818547	1450.48495744587	1371.36089982131	2540.44336980815	2539.14455628019	2588.4365989464	1375.87649515088	2556.00817501158	-0.894326	2.40734423806301e-50	9.51929236649135e-49
MYEOV	721.720770397693	758.409	801.061815462709	1816.75623775598	1826.50066976619	1567.04301226537	760.397213784734	1736.76663992918	-1.19198	2.41760865393071e-50	9.54389422965591e-49
FIGN	59.9795190657483	79.5997842500781	72.1768894642796	411.785516545313	369.415138022348	401.955270804129	70.5853975933687	394.385308457263	-2.48632	2.56027404123913e-50	1.00902152406565e-48
GABRA4	26.5483117176263	18.7943935034907	18.2983663430568	255.363558315286	268.410492689655	332.050006316454	21.2136905213913	285.274685773798	-3.74276	2.58129494548673e-50	1.01561049630175e-48
HNRNPH1	7098.23193664979	6841.1592352706	7085.53407839477	10944.8255713359	11005.7654284734	12141.1851724774	7008.30841677172	11363.9253907622	-0.697155	2.72514603376115e-50	1.07042466587353e-48
PPFIA1	973.438096312965	903.236440726581	958.631081194587	1933.6015559519	1859.23365667956	1843.75135086242	945.101872744711	1878.86218783129	-0.990642	2.82854062774268e-50	1.10919200330766e-48
BANF1	1743.33913612413	1564.35687102584	1625.50487680821	3008.76694354504	3175.09973059714	2954.46833105547	1644.40029465273	3046.11166839922	-0.888805	2.95838608383943e-50	1.15818607431505e-48
KIAA0040	125.858662957636	133.771859642492	124.022260769607	506.015611864606	509.699367651087	492.249570767375	127.884261123245	502.654850094356	-1.97588	3.6427915752715e-50	1.42376458141448e-48
RPS6KB1	779.733747854728	862.330996042513	836.641972240875	1744.19906436012	1706.79	1941.81290243541	826.235572046039	1797.60114242618	-1.12201	4.36935807139574e-50	1.70491629737916e-48
DNAJC7	1177.95842361912	1102.23590135178	1131.44898554568	2142.79236756074	2133.25551855437	2268.03747004455	1137.21443683886	2181.36178538655	-0.939084	4.39087005535582e-50	1.71048299334629e-48
DUSP4	1465.07349849123	1370.88517319579	1394.74214570411	628.514735779688	674.299530415475	602.932906206193	1410.23360579704	635.249057467119	1.15056270062187	4.47348942557723e-50	1.73979678533116e-48
PSMC5	1416.89322907776	1253.69660193873	1387.62611434847	2554.57788410605	2623.31509405743	2532.12402477577	1352.73864845499	2570.00566764642	-0.924972	4.51537432109202e-50	1.753198052599e-48
THEM6	460.170736438856	500.815309240075	501.171922618167	109.306910570381	129.06149125844	100.974270926641	487.385989432366	113.114224251821	2.10592749572224	4.55502545789743e-50	1.76568942503423e-48
AC104051.2	278.265637632898	241.010457868292	228.72957928821	9.42300953192936	9.35228197524931	9.70906451217703	249.335	9.49478533978523	4.71565802015661	5.41431540470692e-50	2.09534006162158e-48
AIF1L	667.640876158084	613.581670261019	593.680330241398	198.825501123709	166.470619159438	166.995909609445	624.968	177.430676630864	1.81659806894197	8.25991629239272e-50	3.19135587421465e-48
FLVCR2	333.328802676864	368.149002156611	331.403745990918	58.422659097962	52.3727790613961	35.923538695055	344.293850274798	48.9063256181377	2.81266968792506	9.25258095324949e-50	3.56904703534903e-48
GAS1	280.232179241611	255.382641135667	264.309736066376	27.3267276425951	27.121617728223	25.2435677316603	266.641518814551	26.5639710341595	3.32730022060374	9.33897157437259e-50	3.59649432228734e-48
NR2F6	1110.11273811852	1113.29142694206	1206.6756027338	443.823748953873	495.670944688213	477.68597399911	1143.35992259813	472.393555880399	1.27533030709485	1.08202319310545e-49	4.16015008463197e-48
MMP17	432.639153916873	378.098975187871	398.497755915459	71.6148724426631	73.8830276044695	88.352487060811	403.078628340068	77.9501290359812	2.37223372212094	1.15579904904169e-49	4.4365769350776e-48
SERPINH1	4881.93954363017	4636.68743256705	4624.40380525363	2666.71169753601	2845.89940506836	2483.57870221488	4714.34359381695	2665.39660160642	0.822641062174915	1.30265607458927e-49	4.992175641693e-48
GJB2	493.601943786978	478.704258059497	453.39285494463	113.076114383152	123.450122073291	101.945177377859	475.233018930368	112.823804611434	2.07378229591298	1.36474657913507e-49	5.22164870237302e-48
FLJ46906	140.607725022984	179.099514562676	202.298605681572	619.091726247759	677.10521500805	690.314486815787	174.001948422411	662.170476023865	-1.92976	1.371010550554e-49	5.23712719529583e-48
LSG1	814.148226007207	737.403556872251	809.19442272629	1594.37321280245	1672.18801717458	1671.90090899688	786.915401868583	1646.15404632464	-1.06379	1.38113167484087e-49	5.26726582358133e-48
CAVIN2	429.689341503804	538.404096247056	480.840404459215	116.845318195924	92.5875915549681	98.061551572988	482.977947403358	102.498153774627	2.23516393245839	1.74424665922485e-49	6.64135982005177e-48
LAMP1	3252.6598208114	3122.08042669751	3197.1312304952	1892.14031401141	1838.65863633401	1878.70398310626	3190.62382600137	1869.83431115056	0.771165508865817	1.80720724213191e-49	6.87000666103188e-48
FKBP10	7592.81715124113	7318.75794077107	7395.58973031879	4549.42900201549	4859.44571433954	4391.40987885767	7435.72160744366	4600.0948650709	0.692787226909572	1.96475764115917e-49	7.45691859081101e-48
DEPDC1	526.049880330744	620.214985615192	587.580874793713	1380.47089642765	1349.53428902847	1590.3447670946	577.948580246549	1440.11665085024	-1.3182	2.10311730943563e-49	7.96922798135586e-48
FSTL1	6090.37936218435	6013.10036855798	5882.92477929276	3482.74432300109	3213.44408669566	3717.60080171258	5995.4681700117	3471.26307046978	0.788590657768372	2.12652576082491e-49	8.04501500573615e-48
TRADD	562.430900091935	567.148462781807	572.332236174499	173.383	160.859249974288	143.69415478022	567.303866349414	159.312260047336	1.83158434482365	2.2477119814354e-49	8.48987787931929e-48
RPL7L1	2642.05	2620.1595648984	2571.93704710743	4212.08526077242	4217.87917083744	4423.44979174785	2611.38175443728	4284.4714077859	-0.714221	2.53469276677095e-49	9.5585450711121e-48
CAV1	272.366012806759	295.182533260706	264.309736066376	801.898111167188	766.887121970443	894.204841571504	277.286094044614	820.996691569712	-1.56689	3.39081019347903e-49	1.27666437380318e-47
AC008033.3	267.449658784976	217.793854128686	275.492	12.2499123915082	20.5750203455485	13.5926903170478	253.578527989154	15.4725410180348	4.03353526003959	3.86961393294497e-49	1.45461745406102e-47
GAB2	122.908850544566	124.927439170261	120.972533045764	493.765699473098	559.266462119909	469.918722389368	122.936274253531	507.650294660792	-2.0465	3.8966421172855e-49	1.46244881498822e-47
MARS	4685.28538275887	4515.07665107387	4448.5361731787	7161.48724426631	6991.76600469638	6938.0975004017	4549.63273567048	7030.45024978813	-0.627755	4.09630568732545e-49	1.53494425969352e-47
SCAF8	667.640876158084	631.27051120548	664.84064379773	1355.02877069144	1448.66847796612	1501.99228003379	654.584010387098	1435.22984289712	-1.13193	5.82910490401192e-49	2.18078731329651e-47
MTSS1	252.700596719628	256.488193694696	243.978217907424	18.8460190638587	15.8988793579238	25.2435677316603	251.055669440583	19.9961553844809	3.65331325401936	5.94168710561311e-49	2.21938935921216e-47
CERCAM	832.830371289981	740.720214549338	756.332475513015	209.190811608832	274.021861874805	240.78479990199	776.627687117445	241.332491128542	1.68650357698006	6.04615599938814e-49	2.25484367579077e-47
C4orf3	1008.8358452698	986.152882653745	950.498473931006	399.535604153805	340.423063899075	392.246206291952	981.829067284851	377.40162478161	1.37974565994293	6.09954761166932e-49	2.27116751527883e-47
PDE10A	1087.49750961832	1248.16883914359	1169.06229413974	484.342689941169	441.427709231767	494.191383669811	1168.24288096722	473.320594280916	1.30305876618565	6.31512074141654e-49	2.34773315500189e-47
SULT1C2	329.395719459438	337.193530503803	368.000478677031	63.1341638639267	57.0489200490208	56.3125741706268	344.863242880091	58.8318860278581	2.55110782521995	1.29924317095444e-48	4.82252099633984e-47
FRMD8	807.265330376711	821.425551358445	786.829752751442	313.786217413248	275.892318269855	275.737432145828	805.173544828866	288.47198927631	1.4805220027111	1.56525619327349e-48	5.80078539318796e-47
XPO5	1964.57506710435	2005.47234207836	1889.81461287459	3334.8030733498	3261.14072476943	3390.40532765222	1953.28734068576	3328.78304192382	-0.769289	2.06130083758242e-48	7.62713618696053e-47
AXL	994.086783204452	969.569594268312	1000.31069342044	1921.3516435604	1976.13718137018	1843.75135086242	987.989023631068	1913.74672526433	-0.95368	2.1242280485232e-48	7.84767629757234e-47
ITGA7	1511.28722629599	1414.00172299792	1404.90790478358	591.764998605164	683.651812390724	556.329396547744	1443.39895135916	610.58206918121	1.24097430395159	2.1378241358614e-48	7.8855647461375e-47
CLDN4	658.791438918875	672.175955889548	701.437376483844	206.363908749253	234.742277578758	222.337577328854	677.468257097423	221.147921218955	1.61505724199225	2.17703279702506e-48	8.01766197182068e-47
IER5L	429.689341503804	443.326576170574	465.591765840001	98.9416000852582	104.745558122792	70.8761709388923	446.202561171459	91.5211097156476	2.28366344270755	2.25308904558646e-48	8.28484004659807e-47
KIF5B	3167.11526083238	3467.01282511451	3430.94368932315	6431.20400554179	5731.07839443277	6967.22469393824	3355.02392509002	6376.5023646376	-0.926585	2.33579333767783e-48	8.57559460693011e-47
HPCAL1	3776.74315953343	3810.83967097249	3921.94985286184	2384.02141157813	2286.63294294846	2263.18293778847	3836.51089445592	2311.27909743835	0.731050715688146	2.36792758383633e-48	8.68007243348204e-47
UBE3A	1954.74235906078	2056.32775979368	1958.94177461503	3409.24484865204	3373.36810847242	3667.11366624926	1990.00396448983	3483.24220779124	-0.807911	2.82242293954921e-48	1.03300679587501e-46
PMEPA1	22.6152285002002	25.4277088576638	22.3646699748472	265.728868800408	271.21617728223	246.610238609297	23.4692024442371	261.185094897311	-3.47922	3.35876623548674e-48	1.22740548794327e-46
CDH13	22.6152285002002	9.94997303125976	14.2320627112664	253.479	240.353646763907	283.504683755569	15.5990880809088	259.112428976125	-4.03736	3.4816116664577e-48	1.27033085950644e-46
CDH18	85.5445599790181	80.705336809107	58.9614026609608	386.343390809104	399.342440343145	453.413312718667	75.0704331496953	413.033047956972	-2.46011	3.5354808236112e-48	1.28799530560169e-46
RBM38	756.135248550172	812.581130886214	804.111543186552	293.997897396196	291.791197627778	276.708338597045	790.942640874312	287.49914454034	1.45939550910901	3.55964279394397e-48	1.29479949825324e-46
LAMA5	13655.6649309035	13627.0408425898	14134.4714241034	3951.06789673798	4503.12377108254	3337.00547283524	13805.7257325322	3930.39904688525	1.81246307840723	3.87538935900303e-48	1.40748179381515e-46
SLC8A1	3.93308321742612	4.42221023611545	7.1160313556332	342.997546962229	305.819620590652	286.417403109222	5.15710826972492	311.744856887368	-5.91624	4.40103769219303e-48	1.59593389861138e-46
EXO1	337.26188589429	347.143503535063	343.602656886289	930.99334175462	841.705377772437	962.168293156744	342.669348771881	911.622337561267	-1.41173	6.13754274797001e-48	2.22222349158479e-46
INTS1	4969.4506452179	4729.55384752547	4995.45401165451	2645.03877561257	3005.82342684513	2632.12738925119	4898.1528347993	2760.99653056963	0.82705946338528	7.12864548263992e-48	2.57711996797367e-46
KANK2	1916.39479769088	1856.22274660946	1809.50511614673	879.166789329009	989.471432981377	898.088467376375	1860.70755348236	922.242229895587	1.01255383998574	7.51619652854858e-48	2.71307112308022e-46
SYNGR1	712.871333158484	678.809271243722	699.404224667949	216.729219234375	242.224103158957	244.668425706861	697.028276356718	234.540582700064	1.57188472042496	8.64491530558492e-48	3.11573306288463e-46
ICAM5	721.720770397693	604.737249788788	636.376518375198	187.517889685394	209.491116245584	190.29766443867	654.27817952056	195.768890123216	1.74134129315707	9.0834124423003e-48	3.26878227935035e-46
PTGS2	30.4813949350524	32.061024211837	39.6464604099564	321.324625038791	260.928667109456	309.719157938447	34.0629598522819	297.324150028898	-3.12517	9.17546264025664e-48	3.29688198704016e-46
NRP1	2060.93560593129	2206.68290782161	2180.5553225476	3638.22398027792	3553.86715059474	3736.04802428572	2149.39127876683	3642.71305171946	-0.761421	9.2129559158967e-48	3.30532295298744e-46
ANKRD44	1178.94169442348	1231.58555075815	1178.21147731127	522.034728068886	472.29023975009	546.620332035567	1196.24624083097	513.648433284848	1.2197937042303	9.55549095511565e-48	3.42301175990008e-46
UBLCP1	326.445907046368	425.637735226112	398.497755915459	1143.95335717622	1006.30554053683	1247.61478981475	383.527132729313	1132.62456250927	-1.56404	1.14167993539856e-47	4.08358155075059e-46
PRKD1	121.92557974021	108.344150784829	109.790198058341	452.304457532609	456.391360392166	503.900448181988	113.353309527793	470.865422035588	-2.05277	1.2446868885198e-47	4.44528341562585e-46
GTPBP2	1537.83553801361	1512.39590075148	1603.14020683337	2769.42250143404	2734.6072495629	2673.87636665355	1551.12388186615	2725.9687058835	-0.81326	1.38190694395318e-47	4.92789686191884e-46
KMT5B	576.196691352927	606.948354906846	600.796361597032	1295.66381064029	1256.94669747351	1364.12356396087	594.647135952268	1305.57802402489	-1.13491	1.55956551338431e-47	5.55304118770187e-46
HSPA9	12614.3811490899	12583.3992268665	12341.2315224839	18788.5387057139	18326.7317586985	20227.8650046696	12513.0039661468	19114.378489694	-0.611198	1.56675794740161e-47	5.57024922655268e-46
WAPL	1151.4101119015	1268.06878520611	1296.13428263319	2474.48230308465	2277.28066097321	2473.86963770271	1238.53772658026	2408.54420058685	-0.959958	1.75051770682219e-47	6.21420624134607e-46
AKR1C2	1340.19810633795	1269.17433776513	1274.78618856629	620.034027200952	574.230113280307	553.416677194091	1294.71954422313	582.56027255845	1.1522027853676	1.89728993324865e-47	6.7251236417719e-46
SLC29A4	292.031428893889	352.671266330207	362.917599137293	43.345843846875	58.9193764440706	42.7198838535789	335.873431453797	48.3283680481749	2.79492816755748	2.39147409664949e-47	8.46409730129003e-46
NR3C1	1218.27252659774	1423.95169602918	1230.0568486166	2651.63488228492	2447.49219292274	2620.47651183658	1290.76035708117	2573.20119568141	-0.996416	2.47936011324108e-47	8.76201410079073e-46
PPP2R2A	1000.96967883495	1073.49153481703	948.465322115111	1980.71660361155	1950.88602003701	2120.45968945946	1007.64217858903	2017.35410436934	-1.00211	2.59002707140317e-47	9.13942736541325e-46
CD44	6845.53133993016	6884.27578507273	6810.04200734097	10091.1009077431	9806.80287924642	10129.4670055543	6846.61637744795	10009.1235975146	-0.547862	3.0602089759712e-47	1.07824407904108e-45
ZNF770	1256.62008796765	1142.03579347682	1218.87451362917	2407.57893540795	2189.36921040586	2394.25530870286	1205.84346502454	2330.40115150556	-0.949727	3.56689951163293e-47	1.25490010091086e-45
FBXO45	960.65557585633	980.625119858601	987.09520661712	1955.27447787534	1912.54166393848	2244.73571521533	976.12530077735	2037.51728567638	-1.06157	4.0020938954499e-47	1.40591414568282e-45
FAM43A	507.36773504797	475.387600382411	461.52546220821	132.864434400204	119.709209283191	106.799709633947	481.426932546197	119.791117772447	2.00632725812527	4.34642585298853e-47	1.52460735678306e-45
CPS1	1434.59210355618	1478.12377142159	1498.43288831476	706.725714894702	712.643886513997	736.917996474236	1470.38292109751	718.762532627645	1.03261092525771	4.66641758083623e-47	1.63442314289022e-45
WDR36	1448.35789481717	1555.51245055361	1551.29483552804	2841.0373738767	2627.05600684753	2806.89055047038	1518.38839363294	2758.32797706487	-0.86162	4.72077251714762e-47	1.65101150833043e-45
GEMIN4	885.926994725234	899.919783049494	957.614505286639	366.555070792052	298.337795010453	345.642696633502	914.487094353789	336.845187478669	1.44118216231378	5.01149888552079e-47	1.75009547619067e-45
SLC9A9	483.769235743413	479.809810618526	459.492310392315	115.903017242731	132.80240404854	108.741522536383	474.357118918085	119.148981275885	1.99237748913084	5.11913013380993e-47	1.78504143380873e-45
GNB2	3311.65606907279	3220.47460445108	3245.92687407669	1896.85181877738	1998.58265811078	1903.94755083792	3259.35251586685	1933.12734257536	0.753692177300093	5.67467224467507e-47	1.97584052625434e-45
ARHGAP31	871.177932659886	906.553098403667	888.487343546203	356.18976030693	359.127627849573	354.380854694462	888.739458203252	356.566080950322	1.31729771731372	6.52669531265273e-47	2.26915605663907e-45
ZIC1	588.979211809562	605.842802347817	602.829513412927	188.460190638587	197.33314967776	181.55950637771	599.217175856768	189.117615564686	1.66331395005521	6.97324098911589e-47	2.42084264750086e-45
BIRC5	1257.6	1253.69660193873	1176.17832549537	2211.58033714382	2263.25223801033	2342.79726678832	1229.15942873537	2272.54328064749	-0.886687	8.23574625801005e-47	2.85493776670842e-45
NFIB	916.408389660286	969.569594268312	938.299563035635	1863.87128541563	1761.03469593944	1856.37313472825	941.425848988078	1827.09303869444	-0.957082	8.25475420278484e-47	2.85733112118976e-45
AHR	1799.38557197245	2116.02759798124	2105.32870535948	4037.75958443173	3739.04233370467	4436.07157561368	2006.91395843772	4070.95783125003	-1.02081	8.54721917275581e-47	2.95423430470346e-45
CELF1	2676.46312945848	2766.09250269021	2669.5283342704	4424.10297524083	4423.62937429292	4228.2975950531	2704.02798880636	4358.67664819562	-0.689086	2.06279422973163e-46	7.110792188547e-45
LOXL2	1215.32271418467	1123.24139997332	1157.87995915232	478.688884222011	539.626669971885	473.802348194239	1165.4813577701	497.372634129378	1.22860061341999	2.06332555985712e-46	7.110792188547e-45
ITCH	2002.92262847425	2032.00560349505	2013.8368736442	3385.68732482222	3263.01118116448	3401.08529861561	2016.2550352045	3349.92793486744	-0.73251	2.11616319994913e-46	7.28225432378995e-45
HPS3	2352.96703482518	2326.08258419673	2400.13571866428	1307.91372303179	1212.05574399231	1335.96727687556	2359.7284458954	1285.31224796655	0.876794427093069	2.18697437643355e-46	7.51497876338672e-45
TLN2	659.774709723232	637.903826559654	628.243911111617	222.383024953533	211.361572640634	206.803074109371	641.974149131501	213.515890567846	1.58814205202578	2.35254229248166e-46	8.07216074107768e-45
PCDH19	134.708100196845	126.03299172929	121.989108953712	475.861981362432	479.772065330289	494.191383669811	127.576733626616	483.275143454178	-1.92071	2.36130838665225e-46	8.0904799831204e-45
KIF3C	863.311766225034	901.025335608523	845.791155412403	342.997546962229	330.136	278.650151499481	870.04275241532	317.26108406267	1.45444997584409	2.50906164913263e-46	8.58426352914115e-45
H1F0	116.025954914071	79.5997842500781	74.2100412801748	449.47755467303	519.986877823861	434.966090145531	89.9452601481078	468.143507547474	-2.37571	2.58172419882608e-46	8.82008149952059e-45
MCCC1	813.16495520285	750.670187580598	778.697145487862	1610.39232900673	1607.65727154536	1530.1485671191	780.844096090437	1582.73272255706	-1.01868	2.92266897969017e-46	9.97044026062802e-45
C1QTNF6	526.049880330744	485.337573413671	499.138770802272	130.979832493818	146.830827011414	137.868716072914	503.508741515562	138.559791859382	1.86182609283981	4.32666478638331e-46	1.47387554995889e-44
ECE1	5284.09730261199	5004.83643472366	5292.29417677521	3113.36234934946	3327.5419267937	3046.70444392115	5193.74263803695	3162.53624002144	0.715776400470812	4.5394281243555e-46	1.54412506817954e-44
HIVEP2	84.5612891746616	74.0720214549338	96.574711255022	461.727467064538	434.881111849093	373.798983718816	85.0693406282058	423.469187544149	-2.31324	4.56019128450787e-46	1.54895590868169e-44
[truncated: 9,213 more rows]

## Sheet: Data S4 shROR1 vs shCON GSC
gene_name	shROR1_1	shROR1_2	shROR1_3	shCON_1	shCON_2	shCON_3	shROR1	shCON	log2FoldChange	pvalue	padj
[truncated: 11,030 more rows]

[truncated: 4 more sheets: Data S5 DEGs group by ROR1, Data S6 oeWTAP vs oeCON GSC, Data S7 shWTAP vs shCON GSC, Data S8 GBM vs Control EVs]
